# Supplementary material for: Sexual Polyploidization in Medicago sativa L.: Impact on the Phenotype, Gene Transcription, and Genome Methylation
Source: G3 (Bethesda). 2016 Feb 5;6(4):925–38. doi: 10.1534/g3.115.026021 (PMC4825662; doi:10.1534/g3.115.026021)
Supplement: Supplemental Material [file supp_g3.115.026021_TableS17.xls]

## Sheet: Foglio1
Supplementary Table 17 - Normalized expression and standard deviation for probe sets that are differentially expressed between parental and progeny means, and fold change and significance (false discovery rate) of each paired comparison
																								Significance of comparisons
		PG-F9		12P		Parental mean		S8-2X		s16-2X		S24-2X		2x progenies mean		S29-4X		S48-4X		S60-4X		4x progenies mean		Parents/2x progenies		Parents/4x progenies		2x progenies/4x progenies
Accession number	Annotation	Mean value	Dev.stand	Mean value	Dev.stand	Mean value	Dev.stand	Mean value	Dev.stand	Mean value	Dev.stand	Mean value	Dev.stand	Mean value	Dev.stand	Mean value	Dev.stand	Mean value	Dev.stand	Mean value	Dev.stand	Mean value	Dev.stand	Log2(Fold change)	FDR	Log2(Fold change)	FDR	Log2(Fold change)	FDR
NP7251491	GB|AC174142.11|ABO84382.1 hypothetical protein	315.171	97.8609	302.79	79.4061	308.981	79.9926	308.238	77.8709	202.056	75.799	617.888	182.994	376.061	215.251	500.336	56.8572	769.809	406.19	646.071	66.6927	638.738	238.356	-0.112	0.910059	-1.019	0.032353	-0.906	0.031221
NP7251676	GB|AC144618.9|ABO80990.1 hypothetical protein	156.37	41.8359	106.487	14.4518	131.429	39.1172	47.266	7.95606	86.1223	11.5126	54.5442	18.9472	62.6441	21.4174	81.9073	22.1396	129.753	43.2002	85.3349	9.93239	98.9983	33.8822	1.096	0.019	0.425	0.250751	-0.67	0.035346
NP7251686	GB|AC144618.9|ABO80980.1 hypothetical protein	642.279	113.777	390.812	103.737	516.545	168.681	1031.03	76.1145	1502.32	440.678	1396.76	209.614	1310.04	326.893	1162.38	52.8623	177.73	15.0219	571.645	66.5157	637.252	431.359	-1.376	0.095286	0.008	0.992676	1.385	0.013287
NP7251700	GB|AC144563.19|ABO80945.1 hypothetical protein	905.696	388.58	784.271	119.788	844.983	265.633	649.155	104.332	515.853	78.952	1377.97	296.696	847.66	433.371	1425.02	159.104	1753.74	579.877	1687.6	181.041	1622.12	348.222	0.095	0.907016	-0.962	0.01486	-1.057	0.00361
NP7251715	GB|AC144563.19|ABO80923.1 hypothetical protein	276.262	91.3837	319.825	62.9056	298.044	74.1118	348.78	53.7164	267.354	36.2346	807.359	388.793	474.498	320.009	604.875	75.4586	990.733	687.464	716.962	57.7973	770.857	387.247	-0.485	0.516272	-1.304	0.008586	-0.819	0.053541
NP7251829	GB|AC137831.31|ABO79827.1 hypothetical protein	161.827	26.6909	155.213	30.7967	158.52	26.0281	123.68	30.2924	107.804	22.5499	247.803	25.3647	159.762	70.1759	336.596	63.8749	416.862	236.304	293.033	94.7981	348.831	142.077	0.093	0.910945	-1.066	0.009215	-1.159	0.002218
NP7251867	"GB|AC137819.21|ABO79705.1 RNA-directed DNA polymerase (Reverse transcriptase); Polynucleotidyl transferase, Ribonuclease H fold"	63.6396	25.3076	253.277	50.9886	158.458	109.931	64.6641	4.36305	48.2852	5.0925	119.556	41.004	77.5019	38.4279	206.251	77.2498	122.918	56.3967	233.585	9.78999	187.585	69.3059	0.784	0.393243	-0.513	0.447604	-1.297	0.020303
NP7251988	GB|AC174144.13|ABO84413.1 hypothetical protein	164.796	30.8545	151.901	22.5888	158.348	25.195	159.285	54.3598	95.8812	5.2294	227.671	45.13	160.946	67.1783	287.231	29.6016	362.519	109.776	344.949	40.4718	331.566	69.3167	0.073	0.918071	-1.056	0.00307	-1.129	0.00071
NP7252021	GB|AC161863.21|ABP03664.1 Protein kinase	38.9105	8.6631	115.376	42.9361	77.1431	50.2146	221.663	64.878	154.638	109.853	213.822	112.593	196.707	90.8052	58.7108	26.3471	93.7638	23.191	99.4675	27.6573	83.9807	29.4028	-1.442	0.053251	-0.279	0.681479	1.163	0.022382
NP7252134	GB|AC144404.35|ABO80870.1 Disease resistance protein	229.69	39.9158	192.48	12.5301	211.085	33.3989	152.179	3.12371	125.512	58.6742	51.3795	18.3601	109.69	54.7109	237.469	59.2996	329.315	43.2269	150.68	7.25889	239.154	85.6985	1.13	0.082511	-0.108	0.868515	-1.239	0.006334
NP7252344	GB|AC135312.19|ABO79240.1 hypothetical protein	6187.55	4118.24	7803.83	2036.68	6995.69	3037.58	4855.78	1923.01	3706.42	288.579	16216.6	5903.63	8259.61	6746.89	19848.8	2158.6	24789.3	7741.83	25697	3619.43	23445	5182.01	-0.008	0.996087	-1.85	0.003047	-1.842	0.001273
NP7252728	GB|AC137522.11|ABP02513.1 hypothetical protein	54.7867	8.21951	297.54	8.78258	176.163	133.179	47.2863	12.7408	65.221	22.5001	47.8954	12.3725	53.4675	16.8283	93.3683	29.0753	282.945	37.8568	154.07	31.8217	176.795	88.6109	1.306	0.136835	-0.304	0.700339	-1.61	0.007466
NP7252738	GB|AC144805.9|ABO81151.1 hypothetical protein	71.8767	13.6522	39.5286	11.5953	55.7026	21.0298	77.9369	24.7662	71.694	23.2069	75.4818	16.0287	75.0376	18.9639	116.96	59.8629	123.616	58.1713	119.059	35.6527	119.878	45.4789	-0.479	0.404542	-1.112	0.006146	-0.633	0.06471
NP7252739	GB|AC144805.9|ABO81144.1 hypothetical protein	364.593	55.975	365.843	112.149	365.218	79.2759	221.636	38.0019	216.046	57.5198	360.587	84.5025	266.09	89.455	702.728	154.339	892.863	488.46	630.52	86.9665	742.037	285.075	0.492	0.305241	-0.984	0.005258	-1.476	7.1e-05
NP7252742	GB|AC144805.9|ABO81147.1 hypothetical protein	98.3221	36.4609	109.483	15.8077	103.903	25.8666	90.0803	15.6639	70.9784	21.1556	173.458	48.1586	111.505	54.5929	203.437	61.8653	226.447	108.927	297.154	45.5378	242.346	78.9334	-0.003	0.998475	-1.192	0.006845	-1.189	0.002974
NP7252815	GB|AC146548.11|ABE91254.1 hypothetical protein	463.35	258.846	568.841	131.758	516.096	192.57	484.251	100.357	429.234	42.4209	1065.95	458.44	659.81	385.823	964.278	173.14	1330.8	793.622	1122.85	164.537	1139.31	443.916	-0.274	0.72906	-1.157	0.013176	-0.883	0.03001
NP7252871	GB|AC146683.11|ABO81562.1 hypothetical protein	177.444	24.8826	87.7717	18.4235	132.608	52.8749	94.0817	32.4116	101.544	6.81674	133.756	40.1916	109.794	31.8042	140.884	56.4269	485.708	235.47	259.363	65.9451	295.318	196.891	0.224	0.821764	-1.005	0.057376	-1.228	0.010599
NP7253186	GB|AC139748.12|ABP02644.1 hypothetical protein	373.828	59.9904	58.5647	13.0666	216.197	176.989	270.7	29.1713	69.0575	28.3488	46.2024	10.9168	128.653	109.046	184.102	9.2146	254.269	38.2321	453.525	39.4064	297.299	124.205	0.655	0.638244	-0.916	0.304202	-1.571	0.037646
NP7253187	"GB|AC139748.12|ABP02645.1 transposase, related"	1148.25	59.0332	124.309	14.267	636.281	562.152	986.846	197.508	120.75	41.0301	77.1695	1.95511	394.922	455.649	657.152	157.745	769.934	120.794	1333.37	115.436	920.153	334.115	0.875	0.61696	-1.205	0.283116	-2.08	0.030675
NP7253283	GB|AC130808.36|ABE79155.2 hypothetical protein	148.813	23.9808	212.474	5.81355	180.643	38.2016	253.686	17.1105	163.261	18.7597	443.373	135.535	286.773	141.708	407.577	24.2829	468.684	278.317	512.681	77.8365	462.981	152.042	-0.556	0.361195	-1.313	0.003113	-0.757	0.040018
NP7253368	"GB|AC174360.8|ABP03815.1 Alcohol dehydrogenase superfamily, zinc-containing"	20065.8	3808.36	11726.4	1247.18	15896.1	5223.72	15991.5	7408.42	17133.5	5889.6	3954.38	808.2	12359.8	7908.34	4948.42	1952.58	4891.04	1150.65	6486.69	969.382	5442.05	1460.66	0.632	0.48774	1.541	0.011761	0.908	0.0835
NP7253401	GB|AC174308.7|ABO84554.1 hypothetical protein	340.854	97.2677	357.727	41.0381	349.29	67.4052	284.513	71.9189	163.863	23.7219	662.303	135.119	370.226	238.146	674.508	182.21	1054.12	517.33	884.24	137.935	870.956	327.236	0.153	0.880375	-1.263	0.014681	-1.416	0.003069
NP7253838	GB|AC151458.27|ABO83263.1 hypothetical protein	266.951	13.8588	365.22	81.1377	316.085	74.8813	491.592	60.7417	430.727	102.715	307.711	82.2523	410.01	108.777	203.968	37.0506	173.38	74.8064	128.664	9.87867	168.67	53.3132	-0.357	0.483363	0.946	0.006526	1.303	0.000192
NP7253885	GB|AC151726.31|ABO83441.1 hypothetical protein	337.854	60.6999	528.613	140.479	433.234	142.423	410.765	107.791	284.952	50.7656	1058.14	288.793	584.62	391.783	1082.23	221.707	1052.13	422.77	1308.63	175.319	1147.66	281.782	-0.236	0.795554	-1.425	0.005992	-1.189	0.008863
NP7254063	GB|AC146755.23|ABO81725.1 hypothetical protein	283.702	27.9339	470.966	52.2048	377.334	109.191	410.432	58.5396	448.029	83.4008	557.856	177.732	472.106	122.041	182.24	47.755	300.649	69.2892	220.369	18.8751	234.419	67.8189	-0.334	0.483983	0.689	0.028874	1.023	0.000941
NP7254102	GB|AC144658.33|ABO81057.1 hypothetical protein	256.111	68.6179	344.88	79.4756	300.496	82.3037	276.828	74.8499	178.06	82.6851	483.525	150.861	312.804	164.387	600.975	170.932	705.734	366.773	569.509	110.69	625.406	218.663	0.084	0.934976	-1.036	0.028013	-1.121	0.008836
NP7254132	GB|AC138012.32|ABO79899.1 hypothetical protein	59.2729	2.30869	976.132	124.07	517.702	508.28	623.507	79.6607	586.96	34.7318	828.373	45.7698	679.613	122.923	688.903	107.866	837.45	95.2076	791.055	79.577	772.469	105.308	-1.483	0.206346	-1.675	0.047468	-0.193	0.837381
NP7254203	GB|AC145218.29|ABP02842.1 Terpene synthase-like; Terpenoid synthase	83.448	40.1085	445.136	158.327	264.292	223.418	391.065	92.7159	196.764	87.8546	203.353	56.2021	263.727	118.311	543.524	153.662	739.746	90.2961	348.27	70.4181	543.847	194.721	-0.392	0.74488	-1.488	0.03093	-1.095	0.068943
NP7254218	GB|AC149581.27|ABO83103.1 hypothetical protein	122.338	21.5462	114.075	29.5144	118.207	23.5503	131.145	26.8638	74.4852	17.658	374.578	185.482	193.403	167.108	207.651	46.6302	374.371	245.101	268.654	40.8734	283.559	146.002	-0.337	0.746475	-1.168	0.048375	-0.831	0.111734
NP7254332	GB|AC155101.19|ABP03539.1 hypothetical protein	696.652	185.467	877.657	143.419	787.154	178.37	770.568	144.955	496.805	88.0558	1606.61	513.191	957.994	568.972	1722.77	348.868	2359.28	1261.79	2354.77	288.385	2145.61	741.499	-0.119	0.899822	-1.408	0.003695	-1.289	0.002903
NP7254490	GB|AC157648.18|ABE86474.1 hypothetical protein	723.176	401.24	223.619	37.7596	473.398	373.945	620.626	84.116	631.828	104.157	591.432	67.3274	614.629	77.0746	917.46	357.755	1065.13	297.036	897.222	167.052	959.938	259.485	-0.72	0.261735	-1.324	0.005634	-0.604	0.13607
NP7254499	GB|AC152499.17|ABE77789.1 hypothetical protein	356.817	149.765	791.191	112.403	574.004	265.763	595.207	128.349	481.523	46.3046	1529.76	462.313	868.832	553.38	885.051	242.014	1722.69	1006.4	1627.29	154.312	1411.68	656.896	-0.534	0.557028	-1.322	0.02259	-0.788	0.120419
NP7254706	"GB|AC152067.21|ABE87348.1 Zinc finger, RanBP2-type"	626.911	268.783	2654.21	489.194	1640.56	1165.16	626.262	358.451	1132.17	116.936	564.114	59.1275	774.181	330.493	3940.72	1254.5	6733.06	1084.67	1709.88	899.711	4127.89	2375.02	0.8	0.486786	-1.46	0.052719	-2.26	0.001821
NP7254808	"GB|AC157978.25|ABO83820.1 HMG-I and HMG-Y, DNA-binding; Transcriptional factor B3; Cupredoxin"	92.5351	55.5463	290.811	22.9406	191.673	115.059	305.219	9.96412	371.285	54.6947	379.488	47.137	351.998	50.7116	377.433	58.8987	338.356	48.2415	351.899	8.83654	355.896	41.9988	-1.169	0.043687	-1.19	0.008868	-0.02	0.968898
NP7254946	GB|AC153129.20|ABP03487.1 hypothetical protein	235.129	42.3433	303.04	7.64987	269.085	46.0884	252.397	51.0924	170.65	42.9179	619.858	191.06	347.635	230.6	538.703	64.1158	1020.42	455.533	626.701	124.403	728.608	325.768	-0.139	0.891417	-1.358	0.008459	-1.219	0.007741
NP7254958	"GB|AC153129.20|ABP03486.1 Peptidylprolyl isomerase, FKBP-type"	178.348	27.3774	122.474	20.6809	150.411	37.5161	106.751	8.34811	123.982	27.5489	94.8951	13.3633	108.543	20.3037	288.849	30.0394	168.32	43.8904	353.952	12.4672	270.374	86.0186	0.454	0.323171	-0.806	0.013669	-1.26	0.000184
NP7254999	GB|AC147496.19|ABO82218.1 hypothetical protein	4599.84	1379.41	3486.44	834.766	4043.14	1188.17	5270.91	1074.28	2950.65	581.363	2782.76	677.732	3668.11	1392.18	2292.53	327.049	1594.79	185.498	2010.65	204.27	1965.99	371.723	0.173	0.769974	1.009	0.003972	0.836	0.006368
NP7255034	GB|AC147959.18|ABP03053.1 hypothetical protein	158.75	1.83743	153.96	21.8682	156.355	14.1252	135.741	49.5473	114.05	23.7164	310.98	92.1668	186.924	107.811	292.645	79.9651	421.501	116.053	433.814	34.1998	382.653	99.2149	-0.069	0.943251	-1.248	0.005322	-1.179	0.003282
NP7255113	"GB|AC165446.16|ABO84148.1 Leucine-rich repeat, plant specific; Leucine-rich"	319.854	170.466	58.0207	12.0731	188.937	179.579	52.566	2.07365	70.5041	28.3885	61.2	4.94037	61.4234	16.4017	152.471	69.173	101.707	57.0217	276.974	93.5588	177.051	101.474	1.107	0.253819	-0.223	0.800197	-1.33	0.030972
NP7255339	"GB|AC137553.45|ABO79597.1 Eukaryotic translation initiation factor 3 subunit 8, N-terminal"	1520.64	99.37	1242.95	539.548	1381.8	378.852	608.15	130.778	947.91	239.65	430.591	66.4326	662.217	267.507	275.597	87.0815	399.269	108.131	425.139	39.6029	366.668	100.009	1.108	0.022466	1.916	6.3e-05	0.808	0.016486
NP7255426	GB|AC150979.15|ABP03280.1 hypothetical protein	798.928	171.127	732.802	123.168	765.865	138.18	587.34	91.2747	591.29	63.9183	732.748	220.914	637.126	143.007	1544.92	154.164	1480.48	543.845	2529.22	518.705	1851.54	637.382	0.276	0.569891	-1.217	0.000594	-1.493	2.5e-05
NP7255604	GB|AC157348.25|ABE86427.1 hypothetical protein	6695.02	2604.38	3489.21	817.427	5092.12	2462.43	3386.4	788.891	4657.48	680.109	4116.46	480.714	4053.45	796.344	7688.21	1636.54	9056.67	1223.65	9512.26	962.342	8752.38	1396.91	0.234	0.645971	-0.887	0.006129	-1.12	0.00041
NP7255608	GB|AC157348.25|ABE86423.2 hypothetical protein	430.85	78.0792	1328.58	308.417	879.716	531.285	670.744	154.649	713.16	164.961	994.313	118.49	792.739	198.708	1723.97	360.137	1318.75	532.988	1736.76	304.132	1593.16	411.041	-0.045	0.965069	-1.045	0.020191	-1	0.012931
NP7255706	GB|AC161107.24|ABO84058.1 hypothetical protein	156.209	85.8564	89.4489	38.3849	122.829	69.821	41.3959	5.1557	115.435	62.1534	34.9879	1.5075	63.9396	49.7222	45.5549	3.27219	37.3476	12.2164	35.9242	4.4612	39.6089	8.0765	1.022	0.155697	1.468	0.007772	0.446	0.36787
NP7255903	GB|AC140068.18|ABO80379.1 hypothetical protein	378.095	145.937	382.305	26.2172	380.2	93.8044	336.712	100.362	182.379	33.4471	677.696	313.605	398.929	274.888	577.936	88.331	889.114	522.851	798.338	153.658	755.129	308.873	0.151	0.881381	-0.936	0.063985	-1.087	0.016779
NP7255911	GB|AC140068.18|ABO80362.1 hypothetical protein	4633.08	653.143	2087.16	419.482	3360.12	1478.35	1804.15	65.378	1529.84	387.24	1744.72	252.13	1692.9	264.705	4699.04	618.493	5259.56	75.7408	4834.1	181.804	4930.9	411.718	0.881	0.021591	-0.676	0.023812	-1.556	1.1e-05
NP7255914	"GB|AC140068.18|ABO80371.1 O-methyltransferase, family 2"	432.985	263.619	167.061	33.8141	300.023	222.418	181.753	86.4752	357.437	228.328	184.035	30.9039	241.075	150.861	591.181	302.886	558.142	210.282	482.168	302.089	543.83	243.203	0.259	0.802912	-0.984	0.080842	-1.243	0.01455
NP7255924	GB|AC119410.20|ABO78063.1 hypothetical protein	77.4257	22.5613	370.541	90.5336	223.983	171.047	195.003	46.3907	74.0757	10.0539	70.3852	15.2408	113.155	66.2736	187.828	7.65119	303.163	27.2153	211.601	73.0695	234.197	65.6957	0.732	0.444261	-0.456	0.520506	-1.188	0.035718
NP7256004	GB|AC141864.7|ABE85658.2 Cyclin-like F-box	178.293	20.2969	207.163	14.7853	192.728	22.4114	78.5698	24.4609	79.1826	5.76348	69.2753	22.0756	75.6759	17.4022	179.348	55.7008	232.685	35.1727	119.134	8.07777	177.056	59.3448	1.377	0.000855	0.189	0.587689	-1.188	0.000193
NP7256031	"GB|AC152057.11|ABO83539.1 Putative helicase, related"	141.886	30.0075	1147.28	83.9446	644.583	553.556	303.202	103.989	255.08	107.068	161.773	22.605	240.018	97.8522	841.742	179.313	698.611	65.1808	610.79	41.0761	717.048	140.408	0.841	0.419642	-0.82	0.256396	-1.661	0.009387
NP7256145	GB|AC158209.13|ABE85035.1 hypothetical protein	99.5064	31.3832	106.657	19.1582	103.082	23.5821	80.8397	17.9345	97.712	12.4637	249.088	56.4663	142.547	85.7598	181.522	21.6193	267.04	108.812	221.546	2.96715	223.369	66.7246	-0.293	0.691146	-1.102	0.013069	-0.809	0.035346
NP7256152	"GB|AC158209.13|ABE85029.2 Glycosyl transferase, family 48"	1553.12	185.925	420.455	96.2266	986.788	634.358	1527.71	214.565	996.898	459.064	1772.74	165.148	1432.45	434.719	537.221	127.48	1082.58	249.391	451.866	64.2113	690.556	329.325	-0.763	0.356095	0.342	0.598609	1.105	0.028772
NP7256189	GB|AC151816.17|ABE86135.1 hypothetical protein	241.809	26.4054	444.067	90.1913	342.938	125.719	441.999	50.3126	594.688	98.5954	557.521	131.927	531.403	110.315	496.319	27.8802	1025.24	251.666	1084.88	38.4609	868.811	308.402	-0.683	0.171537	-1.326	0.001198	-0.642	0.046992
NP7256231	GB|AC140031.22|ABE85602.1 hypothetical protein	899.725	276.611	946.612	176.995	923.168	209.275	853	198.545	796.014	153.113	1827.61	584.862	1158.87	594.469	1710.02	435.082	2343.77	834.312	1922.16	117.298	1991.98	550.302	-0.224	0.738425	-1.102	0.005992	-0.878	0.011791
NP7256296	GB|AC147484.21|ABO82176.1 hypothetical protein	249.514	79.3237	206.276	10.2522	227.895	55.8552	273.936	26.4288	323.176	110.521	250.774	30.4599	282.629	66.9754	60.2066	31.9988	47.079	7.41107	235.036	32.8649	114.107	93.7971	-0.316	0.763891	1.396	0.019746	1.712	0.002344
NP7256310	"GB|AC147484.21|ABO82177.1 Proteinase inhibitor I25, cystatin"	121.078	24.3667	121.227	14.6668	121.153	17.9874	146.289	22.6194	192.387	23.0508	127.036	19.9628	155.238	34.7302	57.9129	11.8058	70.1941	39.8465	112.806	33.4136	80.3044	36.5155	-0.339	0.549508	0.71	0.047091	1.049	0.002123
NP7256714	"GB|AC137825.26|ABO79761.1 BURP domain containing protein, related"	757.199	629.127	3128.9	351.112	1943.05	1376.63	325.497	130.2	2624.26	1365.03	545.109	121.708	1164.95	1296.41	5875.2	661.493	941.228	168.281	6726.14	972.402	4514.19	2769.39	0.898	0.615287	-1.284	0.259141	-2.181	0.026629
NP7256726	GB|AC137825.26|ABO79762.1 hypothetical protein	957.794	743.465	1859.12	343.15	1408.46	715.482	396.926	70.01	1780	676.748	763.158	136.675	980.027	710.995	4105.98	255.988	1161.41	369.195	5173.07	636.643	3480.15	1841.09	0.58	0.65326	-1.274	0.105256	-1.854	0.009527
NP7256838	GB|AC159872.12|ABE86580.1 Protein kinase	5589.09	787.832	559.588	151.829	3074.34	2801.12	623.303	166.556	1245.1	378.823	552.744	45.9114	807.05	390.142	1904.77	505.013	2367.24	140.655	3540.02	528.058	2604.01	819.347	1.235	0.265593	-0.519	0.560294	-1.754	0.013759
NP7256851	GB|AC159872.12|ABE86585.1 Protein kinase	2633.02	486.652	423.373	86.4081	1528.2	1249.99	353.456	100.826	833.696	180.748	382.588	112.388	523.247	261.226	1208.03	239.034	1533.57	97.4545	2356.41	96.7864	1699.34	530.78	1.143	0.228597	-0.641	0.374173	-1.785	0.004687
NP7256896	GB|AC152752.18|ABE87469.1 hypothetical protein	310.681	125.611	282.23	73.6371	296.455	93.397	312.729	48.0818	255.465	7.24762	474.066	217.087	347.42	148.357	552.885	119.832	743.001	462.618	601.358	49.1993	632.415	254.987	-0.2	0.765983	-1.074	0.006255	-0.873	0.010721
NP7257220	"GB|AC149474.15|ABO83003.1 helicase-like protein, related"	64.6742	19.3515	926.902	314.317	495.788	512.542	109.722	14.0222	136.265	61.9953	139.619	60.593	128.535	46.1421	694.449	151.976	617.97	186.78	483.798	53.9835	598.739	154.119	0.968	0.453074	-1.296	0.132016	-2.264	0.004512
NP7257247	GB|AC149637.11|ABP03209.1 hypothetical protein	173.857	21.5939	654.319	84.5226	414.088	268.882	583.089	57.7446	379.26	106.957	611.47	177.584	524.606	153.661	1019.08	166.026	1233.84	247.389	383.967	20.3766	878.962	410.812	-0.585	0.528382	-1.214	0.04066	-0.629	0.240807
NP7257294	GB|AC150980.20|ABE87116.1 hypothetical protein	55.0726	13.7312	72.8105	16.9885	63.9415	16.8894	61.5948	14.1742	51.9854	7.28163	117.482	42.7421	77.0208	38.189	112.205	3.36518	146.576	54.1555	152.737	35.5494	137.172	37.5466	-0.186	0.784356	-1.1	0.005322	-0.913	0.00794
NP7257297	GB|AC150980.20|ABE87106.1 Protein kinase; Curculin-like (mannose-binding) lectin	286.437	8.16057	135.43	58.8572	210.933	90.8473	218.444	31.8671	400.849	21.6454	135.791	42.4082	251.695	120.894	70.0189	14.6247	73.7945	16.9462	89.0668	23.7121	77.6267	18.4965	-0.241	0.781935	1.332	0.007656	1.573	0.000958
NP7257400	GB|AC148484.17|ABO82701.1 hypothetical protein	862.531	456.286	730.685	127.465	796.608	308.209	723.418	120.655	476.506	62.3157	1830.05	888.708	1009.99	769.266	2318.4	260.967	3462.07	1848.67	2868.49	155.767	2882.99	1059.65	-0.141	0.891704	-1.868	0.001053	-1.727	0.00068
NP7257481	GB|AC146330.33|ABE90870.2 Protein of unknown function DUF786	130.278	9.05883	177.934	37.3805	154.106	35.68	217.614	21.7094	184.215	42.0697	354.34	48.9676	252.056	85.169	269.97	22.8422	352.597	148.104	314.675	25.1427	312.414	83.9949	-0.668	0.10207	-1.012	0.002267	-0.343	0.211148
NP7257506	GB|AC157349.7|ABE78358.1 hypothetical protein	257.066	95.58	240.905	16.6106	248.986	61.9914	261.377	6.88302	192.759	39.8011	468.171	181.863	307.436	155.216	496.652	30.7688	650.481	444.99	445.993	81.0812	531.042	244.724	-0.199	0.789673	-1.031	0.014037	-0.831	0.023853
NP7257576	GB|AC134521.41|ABE93881.2 hypothetical protein	51.7638	14.2759	102.291	44.4494	77.0274	40.4688	79.4547	2.00535	90.8024	24.1435	145.762	34.5814	105.34	37.2685	159.664	15.124	126.969	29.4224	159.927	32.2755	148.853	28.3449	-0.535	0.33145	-1.08	0.00647	-0.545	0.104798
NP7257595	GB|AC148178.35|ABO82304.1 Pentatricopeptide repeat	665.341	112.721	1400.89	254.836	1033.11	439.736	899.442	222.34	1295.91	170.7	2258.74	347.423	1484.7	645.22	1750.67	155.493	2548.8	355.781	2358.08	332.209	2219.18	442.233	-0.516	0.393241	-1.19	0.005555	-0.674	0.061757
NP7257596	GB|AC148178.35|ABO82311.1 SAM (and some other nucleotide) binding motif; Orn/DAP/Arg decarboxylase 2	841.156	189.643	950.301	143.872	895.729	161.985	1987.35	653.639	932.096	366.637	806.866	398.91	1242.1	703.949	542.246	495.148	219.236	91.7482	497.15	62.3153	419.544	295.497	-0.27	0.818855	1.358	0.031721	1.628	0.005287
NP7257621	"GB|AC145329.35|ABE90995.1 reverse transcriptase - beet retrotransposon, related"	45.4343	12.4992	41.0274	4.32192	43.2308	8.70572	64.3869	5.30989	48.7332	11.7603	124.223	18.7099	79.1145	36.3273	121.524	34.2063	123.661	4.96166	146.839	10.4271	130.675	21.7643	-0.764	0.108037	-1.598	0.000222	-0.834	0.009773
NP7257647	GB|AC151425.22|ABE88813.1 hypothetical protein	191.57	34.3865	795.177	117.804	493.373	339.597	1156.77	65.3386	84.9686	19.2933	161.708	36.5149	467.817	519.225	121.103	68.1553	107.218	36.2766	91.6598	17.1906	106.66	41.5558	0.637	0.694676	1.939	0.042151	1.302	0.122443
NP7257674	"GB|AC151425.22|ABE88810.1 IMP dehydrogenase/GMP reductase, related"	120.738	19.2552	407.398	145.897	264.068	182.524	445.142	68.0454	57.0831	14.562	75.5035	27.3042	192.576	193.241	78.6193	32.67	80.3727	12.5293	53.1012	11.0278	70.6977	22.6103	0.834	0.510924	1.677	0.041305	0.843	0.257826
NP7257822	GB|AC136679.19|ABE92940.1 hypothetical protein	252.926	22.6913	264.505	27.6546	258.716	23.4966	270.832	5.23622	99.1759	35.3044	400.05	200.541	256.686	165.707	625.921	162.776	909.992	543.08	781.722	55.1071	772.545	310.315	0.29	0.76015	-1.5	0.006845	-1.789	0.000758
NP7257825	GB|AC135413.43|ABE93366.1 hypothetical protein	1941.42	217.269	2824.8	390.752	2383.11	560.416	2243.04	302.297	1950.93	183.348	3567.68	414.285	2587.21	794.289	4548.23	649.41	4417.1	253.8	5185.71	103.175	4717.01	500.988	-0.095	0.848676	-1.011	0.000664	-0.916	0.000475
NP7258020	GB|AC148171.16|ABE89799.1 hypothetical protein	57.3139	6.37724	70.56	18.2032	63.9369	14.1932	66.6704	10.3457	52.3335	6.33843	233.197	126.156	117.4	107.688	136.839	27.5488	209.55	157.144	144.458	17.7137	163.615	87.404	-0.496	0.597522	-1.257	0.032684	-0.761	0.142841
NP7258029	GB|AC148171.16|ABE89812.1 hypothetical protein	138.202	20.2134	148.351	24.818	143.276	20.993	127.55	36.4955	75.4535	21.1712	262.947	78.1365	155.317	94.8494	297.555	66.3831	412.628	171.205	332.87	52.5191	347.684	108.283	0.099	0.920294	-1.24	0.009331	-1.338	0.002359
NP7258210	GB|AC140103.7|ABO80393.1 hypothetical protein	624.313	179.801	511.719	60.5046	568.016	134.903	367.223	40.4016	263.062	54.8518	203.284	79.0161	277.856	88.7891	825.961	116.545	710.284	44.7902	284.94	53.1494	607.061	255.888	1.073	0.072973	0.021	0.974597	-1.052	0.010372
NP7258214	GB|AC140103.7|ABO80392.1 hypothetical protein	285.642	82.8599	328.928	78.0538	307.285	75.7982	312.308	20.7103	289.424	23.2551	713.316	296.53	438.349	254.661	648.552	166.105	725.106	458.884	611.028	58.3548	661.562	250.854	-0.388	0.565738	-1.073	0.013426	-0.685	0.066621
NP7258414	GB|AC135229.31|ABE93623.1 hypothetical protein	118.9	37.5921	90.6217	11.943	104.761	29.3636	42.8054	9.84561	60.9376	25.8427	43.9413	8.60724	49.2281	16.9436	68.049	6.81228	99.4661	11.0402	81.0906	19.065	82.8686	17.8826	1.119	0.00643	0.325	0.322598	-0.794	0.006017
NP7258520	GB|AC125482.9|ABP02244.1 hypothetical protein	1661.74	403.852	1620.56	3.70301	1641.15	256.423	1240.81	397.1	955.995	348.741	1826.91	540.098	1341.24	539.113	2624.93	543.873	3003.3	1211.89	2575.26	292.889	2734.49	709.698	0.378	0.471539	-0.711	0.040404	-1.09	0.001273
NP7258789	GB|AC126778.9|ABP02254.1 hypothetical protein	347.78	25.4837	375.804	71.9772	361.792	50.6721	374.407	5.43498	295.264	25.2235	934.286	398.58	534.653	361.791	683.455	75.025	1116.71	756.086	923.318	71.2842	907.828	425.352	-0.347	0.650457	-1.237	0.009851	-0.891	0.031364
NP7258834	GB|AC123571.8|ABE93455.1 hypothetical protein	49.3894	17.1394	25.8497	9.13951	37.6196	17.8087	49.3577	3.92704	49.5966	9.2878	94.3462	10.735	64.4335	23.6125	66.4167	24.1992	82.4896	23.8573	64.3922	5.40809	71.0995	19.2289	-0.826	0.120243	-1.001	0.013586	-0.175	0.666434
NP7258894	GB|AC149305.19|ABE89479.1 EGF-like; Targeting for Xklp2	550.616	71.2865	590.911	66.7477	570.764	65.589	449.394	63.5953	311.116	8.19031	318.46	126.765	359.657	97.9031	276.26	35.1569	347.038	34.9413	241.236	79.6268	288.178	66.1671	0.713	0.055659	1.015	0.001279	0.302	0.239265
NP7258938	GB|AC146789.30|ABE90517.1 hypothetical protein	65.4662	9.09725	76.6335	7.52042	71.0499	9.65089	84.0349	7.24741	60.2801	12.6338	216.327	41.5133	120.214	76.0651	194.637	23.7554	219.33	71.6673	209.355	18.0178	207.774	40.2743	-0.534	0.412321	-1.535	0.001511	-1	0.012053
NP7258940	GB|AC146789.30|ABE90500.1 hypothetical protein	588.348	145.769	526.405	98.4566	557.377	116.31	499.197	94.0627	403.214	28.3724	219.221	16.4369	373.878	132.9	240.243	95.7193	201.259	34.9745	278.204	25.6109	239.902	62.2133	0.64	0.170073	1.236	0.001229	0.596	0.04866
NP7259085	GB|AC124972.41|ABE93825.1 hypothetical protein	32.7958	7.48159	45.3975	11.315	39.0967	11.011	67.6435	0.344938	42.959	4.5581	105.537	16.2228	72.0465	28.5687	80.5704	14.1524	131.781	38.7028	78.8716	7.25211	97.0742	33.4035	-0.827	0.103854	-1.294	0.001837	-0.468	0.16765
NP7259140	GB|AC156827.4|ABE86397.1 hypothetical protein	949.4	302.644	133.805	46.9749	541.602	486.907	157.909	14.6696	108.889	55.1359	81.5737	38.2872	116.124	47.9821	105.826	20.5183	57.6053	5.61454	104.536	13.836	89.3224	26.9659	1.712	0.080175	2.007	0.008267	0.295	0.700321
NP7259185	GB|AC148526.24|ABE88230.1 hypothetical protein	5016.52	860.926	1847.27	336.495	3431.89	1831.67	1581.76	255.657	1396.84	107.329	2332.99	759.744	1770.53	589.817	5317.92	609.796	5763.69	1421.15	5419.85	408.652	5500.48	824.95	0.824	0.109547	-0.855	0.02741	-1.679	7.4e-05
NP7259356	GB|AC122730.27|ABO78326.1 hypothetical protein	592.28	223.39	384.05	26.3076	488.165	182.335	622.805	125.548	406.114	75.7656	1022.44	260.293	683.788	309.241	730.244	240.764	1358.51	551.225	999.26	184.836	1029.34	416.551	-0.428	0.532094	-1.053	0.017468	-0.624	0.104668
NP7259365	GB|AC155883.2|ABD33109.1 hypothetical protein	50.8397	5.15631	57.5072	12.7202	54.1734	9.41771	55.0788	22.5701	70.0376	18.3873	138.439	23.152	87.8517	42.7469	104.598	6.42968	138.924	28.8269	117.531	10.228	120.351	21.6709	-0.558	0.299807	-1.151	0.003868	-0.593	0.074447
NP7259514	GB|AC146331.35|ABO81336.1 hypothetical protein	1085.48	23.2037	3517.18	519.612	2301.33	1371.92	3328	244.906	2670.97	53.5387	5888.9	210.236	3962.62	1481.52	5229.81	536.511	5521.95	1489.06	5566.18	1049.35	5439.31	962.613	-0.942	0.117697	-1.463	0.002502	-0.521	0.194925
NP7259663	GB|AC153725.3|ABO83675.1 hypothetical protein	577.027	85.8558	493.856	36.8484	535.442	74.6114	498.798	85.6946	453.018	87.7188	2029.38	979.818	993.732	920.588	2259.52	294.872	3121.59	1679.28	2171.46	421.877	2517.52	988.908	-0.493	0.580161	-2.174	0.00069	-1.681	0.001738
NP7259720	GB|AC136141.25|ABE90025.1 hypothetical protein	774.059	64.7284	895.257	381.191	834.658	253.387	462.663	41.4974	698.046	212.037	412.736	69.4387	524.482	174.035	289.944	104.922	511.639	60.8014	313.3	16.0405	371.628	121.941	0.682	0.144526	1.191	0.001743	0.509	0.095782
NP7259721	GB|AC136141.25|ABE90026.1 hypothetical protein	45.0792	5.62362	47.1668	10.5408	46.123	7.64203	56.1983	8.28529	48.7535	18.8122	149.259	33.799	84.737	52.3772	74.4191	27.9441	101.764	31.9429	117.465	15.0988	97.8828	29.3803	-0.667	0.338757	-1.028	0.033567	-0.361	0.426113
NP7259741	GB|AC152158.10|ABE92387.1 hypothetical protein	1151.74	229.325	1790.16	368.792	1470.95	444.651	1344.62	327.651	998.046	114.077	2399.29	596.244	1580.65	720.04	2409.98	521.524	4059.35	3302.6	3374.53	749.876	3281.29	1857.51	-0.04	0.971355	-1.059	0.02391	-1.019	0.014879
NP7259763	GB|AC152406.8|ABE92605.1 hypothetical protein	281.415	61.9997	396.591	48.3245	339.003	80.3204	247.076	73.0065	150.022	29.8088	458.855	144.286	285.318	159.578	464.971	168.143	766.48	341.554	688.525	85.9088	639.992	237.588	0.398	0.600676	-0.865	0.067337	-1.263	0.004175
NP7259797	GB|AC145449.8|ABE91621.1 Heat shock protein Hsp70	1775.99	514.852	1468.43	81.8128	1622.21	370.247	675.716	45.1791	649.017	90.9557	527.871	140.02	617.535	110.163	1039.93	108.144	1624.3	263.721	713.963	25.7166	1126.06	424.301	1.39	0.000927	0.588	0.05833	-0.802	0.005401
NP7259799	GB|AC145449.8|ABE91624.1 hypothetical protein	90.1545	22.0864	94.3014	3.8271	92.2279	14.3576	116.06	17.0762	107.617	13.2814	185.175	34.1749	136.284	42.0344	182.961	70.0819	206.479	36.9848	221.702	44.1515	203.714	48.4035	-0.523	0.174802	-1.118	0.000625	-0.595	0.018915
NP7259836	GB|AC148756.2|ABP03131.1 hypothetical protein	2402.46	413.989	1855.08	337.07	2128.77	451.541	407.045	87.831	2388.09	153.967	1890.03	328.249	1561.72	911.742	636.105	488.668	291.141	84.6787	1783.87	122.622	903.705	723.413	0.782	0.565838	1.7	0.047438	0.917	0.23667
NP7259890	GB|AC144592.26|ABE91185.1 hypothetical protein	2715.29	1484.13	4875.3	1206.66	3795.29	1692.09	2746.09	752.107	2218.63	230.17	3543.44	1027.17	2836.05	867.218	5148.91	970.543	6344.02	1921.59	6418.95	1037.23	5970.63	1344.78	0.332	0.585462	-0.764	0.044185	-1.096	0.002381
NP7260045	GB|AC144729.29|ABE91403.1 hypothetical protein	781.439	131.078	55.9409	6.92336	418.69	405.951	818.383	73.4253	764.879	20.7966	800.702	11.4021	794.655	45.2303	682.221	81.6266	753.506	75.6865	646.358	19.0305	694.028	73.6169	-1.935	0.061473	-1.735	0.029061	0.2	0.817339
NP7260101	GB|AC136503.46|ABE90131.1 BTB/POZ; NPH3	1922.92	125.625	2626.97	256.518	2274.95	425.843	2259	186.68	1749.69	241.838	1775.89	213.613	1928.19	310.527	1000.92	177.022	969.856	116.149	1085.06	49.0683	1018.61	120.305	0.234	0.389661	1.148	7e-06	0.913	2.1e-05
NP7260335	GB|AC151527.13|ABE89015.1 hypothetical protein	869.706	210.761	284.812	110.403	577.259	353.941	398.472	151.347	447.013	86.306	288.518	57.0756	378.001	115.537	311.335	95.9538	151.106	16.4665	273.502	46.5574	245.315	90.3999	0.408	0.623268	1.054	0.03997	0.646	0.156824
NP7260359	GB|AC137995.31|ABE77955.1 Ankyrin	84.801	37.7602	68.7731	8.27327	76.7871	25.9765	84.1082	8.00393	58.7941	54.0836	77.6796	35.7293	73.5273	34.5871	202.39	48.8243	175.372	25.2125	103.067	27.6619	160.276	54.0743	0.193	0.839704	-1.034	0.038319	-1.227	0.007317
NP7260495	GB|AC152176.5|ABE89559.1 hypothetical protein	341.967	14.1706	68.3171	22.6071	205.142	150.831	142.021	56.5834	118.36	41.8122	111.112	23.6058	123.831	39.658	295.186	96.0504	517.448	45.299	527.128	26.0854	446.587	126.099	0.336	0.750045	-1.511	0.013441	-1.847	0.001482
NP7260595	GB|AC149809.10|ABE88891.1 hypothetical protein	189.426	32.4288	224.397	34.7161	206.912	35.6318	231.276	3.28902	143.338	56.6978	240.188	70.903	204.934	64.9016	385.675	97.0052	492.474	213.799	348.281	16.3065	408.81	134.335	0.071	0.920088	-0.946	0.006536	-1.018	0.001654
NP7260799	GB|AC148528.15|ABO82768.1 Aldehyde dehydrogenase	442.183	42.7842	135.872	51.3292	289.028	173.015	185.914	20.2474	222.694	33.985	227.163	50.9411	211.923	37.7395	323.309	37.4902	526.7	94.7646	455.901	89.5835	435.304	112.24	0.185	0.829228	-0.831	0.068813	-1.016	0.013708
NP7260801	"GB|AC148528.15|ABO82767.1 phospholipase C , putative"	3087.41	247.027	826.302	332.175	1956.86	1265.83	917.105	265.066	1401.81	219.625	971.388	188.89	1096.77	302.385	2617.08	42.2858	4434.15	222.229	3919.63	737.205	3656.95	898.084	0.543	0.491946	-1.203	0.021151	-1.746	0.000695
NP7260842	GB|AC149304.11|ABE79365.1 hypothetical protein	34.996	6.63239	222.64	66.6336	128.818	111.161	32.7349	3.68616	30.7767	7.36595	64.2709	38.8944	42.5942	25.694	213.223	13.8788	220.969	32.2677	35.6094	2.10597	156.6	92.4941	1.18	0.364784	-0.453	0.666881	-1.633	0.038102
NP7260844	GB|AC149304.11|ABE79367.1 hypothetical protein	767.339	193.252	520.058	26.9745	643.698	183.232	71.7805	5.75086	78.1148	5.98966	98.5428	29.611	82.8127	19.5741	446.567	45.0649	482.121	88.1925	436.208	41.0227	454.965	57.5138	2.946	0	0.466	0.047223	-2.48	0
NP7261222	GB|AC146910.16|ABE83722.1 hypothetical protein	620.903	248.714	764.594	125.783	692.748	193.045	517.208	91.1981	423.587	28.9544	1078.95	306.368	673.249	346.385	1162.35	375.007	1549.43	1032.31	1336.45	208.303	1349.41	583.619	0.13	0.883067	-0.916	0.037946	-1.046	0.009268
NP7261289	GB|AC146777.27|ABO81794.1 hypothetical protein	1803.41	964.094	4910.46	831.817	3356.93	1882.74	1989.15	382.802	1472.13	267.635	4730.99	1870.07	2730.75	1797.08	8667.27	795.211	12823.2	3678.14	11814.7	1193.91	11101.7	2724.15	0.273	0.78718	-1.934	0.001538	-2.207	0.000174
NP7261606	GB|AC149269.11|ABO82921.1 hypothetical protein	51.2497	18.9339	82.4485	21.9286	66.8491	25.055	41.9047	4.88002	54.4299	6.55445	48.4186	9.12573	48.2511	8.18197	108.481	31.2665	123.94	29.5661	78.3427	23.2192	103.588	31.6388	0.401	0.418894	-0.655	0.049114	-1.056	0.001218
NP7261610	GB|AC149269.11|ABE84850.2 hypothetical protein	2863.3	1362.82	7464.56	987.418	5163.93	2735.76	5754.24	1035.57	4829.6	533.746	10851.2	3411.15	7145.01	3336.91	11662.2	2233.15	13848.7	6789.08	13839.8	1342.8	13116.9	3796.15	-0.569	0.426424	-1.511	0.003195	-0.941	0.028156
NP7261684	GB|AC140545.26|ABE79466.2 RNA-directed DNA polymerase (Reverse transcriptase)	84.5329	13.0335	171.58	29.7354	128.056	51.9113	175.046	53.5296	137.715	35.2043	187.3	81.5353	166.687	56.4666	213.452	31.4882	268.88	106.587	315.945	24.8428	266.092	72.2246	-0.404	0.492625	-1.11	0.005636	-0.707	0.037523
NP7261900	GB|AC136449.21|ABE82262.1 hypothetical protein	69.6183	14.1137	80.3991	9.10816	75.0087	12.1544	108.591	12.7195	67.3685	10.2004	181.725	11.32	119.228	51.1287	146.564	25.2189	144.403	29.6452	184.631	29.26	158.532	31.2531	-0.562	0.25398	-1.071	0.003914	-0.509	0.10068
NP7261908	GB|AC136449.21|ABE82263.1 Uncharacterized plant-specific domain 01627	2004.63	401.413	1594.35	683.025	1799.49	549.145	2510.29	354.68	1634.76	427.327	1946.84	500.475	2030.63	536.093	3863.57	1260.19	4108.85	663.774	3075.22	815.077	3682.55	944.464	-0.189	0.737265	-1.054	0.002502	-0.865	0.004123
NP7261916	GB|AC144645.17|ABE92429.1 hypothetical protein	121.842	26.2469	177.957	15.2564	149.899	36.2397	154.398	27.436	160.035	19.2082	471.167	181.73	261.867	182.165	338.736	48.8998	484.671	343.899	331.872	69.9727	385.093	192.289	-0.598	0.422726	-1.287	0.012141	-0.689	0.12001
NP7261974	GB|AC135231.23|ABE82899.1 hypothetical protein	156.136	38.058	1587.95	171.044	872.045	792.03	1414.18	44.0458	1261.94	109.529	1619.46	323.659	1431.86	231.979	1311.91	111.059	1493.48	460.653	1300.01	123.531	1368.47	262.233	-1.527	0.114172	-1.458	0.04271	0.069	0.935594
NP7262100	GB|AC121244.13|ABE85405.1 hypothetical protein	93.5622	5.98881	82.1009	35.3692	87.8315	23.5403	83.5156	20.1127	66.595	11.1887	168.643	65.2362	106.251	58.649	192.635	34.0832	196.18	65.6429	138.749	19.623	175.854	47.3366	-0.163	0.828776	-1.005	0.014021	-0.842	0.01928
NP7262232	GB|AC144564.12|ABO80952.1 hypothetical protein	815.84	287.813	1288.35	271.175	1052.09	359.9	848.845	260.553	664.831	59.5189	1564.46	574.68	1026.05	519.456	1719.32	435.994	2664.28	1154.39	2572.81	311.505	2318.8	780.164	0.091	0.922002	-1.151	0.009859	-1.241	0.002478
NP7262303	GB|AC137994.19|ABE80709.1 hypothetical protein	75.6582	21.1697	183.308	30.624	129.483	63.4898	167.936	51.8415	139.497	16.6	292.842	60.6818	200.091	81.5595	229.028	17.7336	313.916	153.577	277.369	55.5033	273.437	90.0282	-0.688	0.280248	-1.179	0.010972	-0.491	0.228738
NP7262334	"GB|AC146573.21|ABE90555.2 Carbamoyl-phosphate synthase L chain, ATP-binding"	1095.52	138.251	1082.73	43.073	1089.13	91.8504	479.33	77.9769	551.06	84.5318	704.403	45.2584	578.265	117.189	1207.7	158.143	1790.75	171.851	1509.75	115.064	1502.73	284.098	0.936	0.001024	-0.445	0.03689	-1.382	1e-06
NP7262338	GB|AC146573.21|ABE90554.2 hypothetical protein	158.546	41.6074	959.005	28.7002	558.776	439.594	209.836	47.073	202.524	58.5572	303.969	50.4078	238.776	66.6869	692.517	140.705	1045.55	192.658	722.193	7.30351	820.086	207.366	0.742	0.411165	-1.054	0.083783	-1.796	0.002057
NP7262339	GB|AC146573.21|ABP02960.1 MORN motif	433.697	47.3264	695.847	34.5042	564.772	148.287	264.749	72.0343	207.368	40.9297	304.269	48.2309	258.795	63.8602	720.328	86.3682	880.716	70.7178	777.19	63.6768	792.745	95.332	1.123	0.000947	-0.523	0.038485	-1.646	1e-06
NP7262342	GB|AC146573.21|ABP02959.1 hypothetical protein	120.612	10.734	505.825	27.5888	313.218	211.819	129.11	25.4624	92.4445	16.6809	114.309	34.7922	111.955	28.0973	267.822	47.5252	570.241	80.0261	418.816	41.1299	418.959	140.488	1.178	0.090375	-0.688	0.195758	-1.866	0.00046
NP7262398	GB|AC149306.9|ABO82953.1 hypothetical protein	602.979	90.2977	214.867	48.6197	408.923	222.253	702.085	56.8158	579.189	95.4614	743.276	120.398	674.85	110.339	963.546	11.4006	1088.7	133.207	871.592	155.39	974.613	139.327	-0.906	0.057649	-1.44	0.000615	-0.534	0.094322
NP7262446	"GB|AC148177.13|ABE79084.2 Putative helicase, related"	161.932	56.842	1634.94	99.0819	898.437	810.029	415.589	146.159	483.236	152.855	247.985	50.7399	382.27	151.085	1261.16	180.691	862.988	32.7046	923.114	61.4172	1015.75	209.587	0.497	0.705041	-0.987	0.207885	-1.484	0.030259
NP7262457	GB|AC148177.13|ABE79086.2 hypothetical protein	248.942	46.1841	337.211	64.057	293.077	69.5122	363.312	57.7337	320.13	69.7016	394.429	169.096	359.291	101.195	523.972	82.4285	586.681	199.087	653.418	32.4786	588.024	122.532	-0.278	0.517147	-1.009	0.001106	-0.731	0.004455
NP7262476	"GB|AC122163.20|ABE84401.1 Helicase, C-terminal; Zinc finger, RING-type; Zinc finger, C6HC-type; Zinc finger, C2H2-type"	196.53	80.872	320.775	62.8848	258.653	93.9624	391.051	62.6147	270.765	80.6229	457.925	95.2915	373.247	107.803	427.418	106.912	555.735	233.341	532.036	71.8912	505.063	145.801	-0.56	0.283873	-1.011	0.008132	-0.451	0.17211
NP7262547	GB|AC141923.27|ABO80597.1 hypothetical protein	209.391	54.9414	268.754	45.6707	239.072	55.6681	275.24	57.7509	223.301	28.5439	843.437	397.067	447.326	359.468	587.171	91.1077	877.412	606.825	653.107	124.654	705.897	339.678	-0.618	0.443154	-1.493	0.007279	-0.876	0.063961
NP7262693	GB|AC134049.24|ABE82699.1 hypothetical protein	226.693	34.2545	139.036	51.5991	182.865	61.9633	206.829	59.0282	116.248	16.2074	383.352	90.7078	235.476	129.74	366.674	36.2814	478.73	219.782	417.921	56.9975	421.108	124.809	-0.25	0.765458	-1.236	0.010577	-0.986	0.019466
NP7262770	GB|AC122168.14|ABO78272.1 hypothetical protein	4033.76	1984.31	6983.96	1637.49	5508.86	2293.17	5359.09	410.543	4994.84	675.589	11523.7	3891.75	7292.54	3746.7	11754.8	1286.11	14157.9	6278.09	14863.8	1452.63	13592.2	3575.9	-0.395	0.56138	-1.383	0.002697	-0.987	0.011113
NP7262860	GB|AC148397.13|ABE81203.2 Thioredoxin-like fold	4648.14	1369.57	4446.41	602.271	4547.27	952.675	3961.3	647.215	4444.83	605.47	8011.14	2103.86	5472.42	2229.83	8848.74	754.765	10402.3	4312.33	10379.9	763.103	9876.97	2351.99	-0.202	0.70689	-1.112	0.00136	-0.911	0.002293
NP7262933	GB|AC146748.16|ABE89411.2 hypothetical protein	353.177	128.204	440.622	97.7511	396.9	112.653	407.882	80.3335	353.601	47.6947	960.511	430.479	573.998	364.823	795.796	201.491	1128.4	888.144	958.973	259.527	961.057	494.907	-0.392	0.624561	-1.206	0.016262	-0.814	0.061191
NP7263109	GB|AC136504.23|ABO79434.1 hypothetical protein	107.254	28.6506	162.363	22.7378	134.809	38.0294	172.809	25.8319	133.269	15.067	349.582	121.154	218.554	117.659	298.191	33.9134	371.917	177.917	316.003	56.8305	328.704	100.591	-0.596	0.304429	-1.291	0.002943	-0.695	0.052342
NP7263229	GB|AC131248.14|ABO79069.1 hypothetical protein	95.6717	32.0523	352.619	78.4171	224.145	150.589	115.821	35.724	120.468	11.5383	192.489	33.7581	142.926	44.9787	321.661	20.0401	560.607	51.9868	430.646	53.9087	437.638	110.614	0.381	0.646659	-1.254	0.015053	-1.635	0.001033
NP7263307	GB|AC147430.9|ABO82125.1 hypothetical protein	1405.02	161.278	1604.04	130.84	1504.53	170.687	358.556	65.7047	723.008	123.821	799.637	45.408	627.067	216.988	881.473	19.1575	1737.51	161.199	1052.65	103.414	1223.88	403.923	1.349	0.004501	0.355	0.353325	-0.994	0.003388
NP7263491	GB|AC124971.15|ABO78591.1 hypothetical protein	650.829	159.638	771.967	106.359	711.398	138.279	723.312	165.396	517.151	136.487	2988.78	1394.11	1409.75	1381.25	2789.22	445.302	4274.79	2981.51	3640.1	404.088	3568.04	1652.11	-0.515	0.617112	-2.25	0.001387	-1.736	0.003606
NP7263504	GB|AC148481.9|ABE82455.1 hypothetical protein	226.332	102.487	145.441	10.9033	185.886	78.8163	111.059	34.2403	117.397	34.5834	288.353	175.01	172.27	125.844	354.161	242.967	304.392	122.413	301.31	20.4781	319.954	138.814	0.297	0.755692	-0.776	0.15461	-1.073	0.026046
NP7263661	GB|AC126790.38|ABE83303.2 Retrotransposon gag protein	1011.41	97.6352	273.143	108.464	642.276	414.765	238.708	158.779	715.212	217.79	203.667	38.85	385.862	282.46	876.791	204.225	720.285	62.3561	919.967	299.146	839.014	205.061	0.734	0.465579	-0.682	0.328501	-1.416	0.017473
NP7263713	GB|AC136973.16|ABP02505.1 hypothetical protein	58.2321	11.5763	65.1197	11.1882	61.6759	10.8585	66.3032	19.3399	55.2793	7.69914	197.61	20.3528	106.397	70.1035	211.176	24.2435	239.907	94.9612	204.689	28.149	218.59	53.5063	-0.543	0.446397	-1.805	0.000842	-1.262	0.004402
NP7263932	GB|AC146760.13|ABE89153.2 Homeodomain-related	202.82	66.8759	173.9	40.9632	188.36	52.0678	119.802	29.6591	88.8768	18.6627	85.263	32.5012	97.9807	29.0065	92.554	9.50932	85.8955	13.5496	84.5088	8.21159	87.6528	9.96171	0.951	0.009799	1.063	0.000846	0.112	0.702029
NP7263980	GB|AC124970.21|ABE83962.2 hypothetical protein	748.117	125.573	279.492	16.4879	513.804	268.885	278.973	41.906	303.954	29.3242	304.461	194.751	295.796	101.465	152.172	33.0756	203.179	26.4383	322.734	17.6666	226.028	79.2123	0.688	0.276606	1.09	0.016746	0.402	0.331049
NP7263997	"GB|AC127169.13|ABO78852.1 CIPK21 ; ATP binding (exp=-1; wgp=0; cg=1; , putative"	1895.05	262.056	230.503	46.8449	1062.77	927.123	3205.53	610.236	1137	961.77	2039.51	192.305	2127.35	1067.81	1036.73	44.4621	880.514	122.617	211.723	27.5769	709.656	385.336	-1.458	0.275357	0.185	0.884029	1.643	0.049323
NP7264019	GB|AC124958.13|ABE83833.1 hypothetical protein	119.924	24.6144	123.566	48.0503	121.745	34.2032	160.848	29.5201	174.079	43.7483	474.334	175.5	269.754	178.806	328.679	35.0045	292.55	130.923	377.637	46.6391	332.955	80.6419	-0.968	0.119607	-1.46	0.003144	-0.492	0.241586
NP7264275	GB|AC121233.16|ABP02089.1 Immunoglobulin/major histocompatibility complex	65.7256	14.6486	209.352	56.049	137.539	86.7815	77.9164	21.0241	61.126	8.94133	89.7295	16.9797	76.2573	18.9082	238.104	17.4651	194.844	6.15233	216.066	5.93447	216.338	21.1058	0.63	0.274541	-0.906	0.028085	-1.537	0.000269
NP7264282	GB|AC121233.16|ABP02098.1 hypothetical protein	205.611	73.3682	314.985	99.2117	260.298	98.3826	259.484	61.091	228.332	47.7607	518.877	116.93	335.564	154.937	580.816	122.614	606.821	78.039	648.859	59.9815	612.165	84.0517	-0.335	0.589605	-1.313	0.001878	-0.978	0.006134
NP7264434	GB|AC135505.15|ABE82024.2 RNA-directed DNA polymerase (Reverse transcriptase)	952.861	211.094	1791.97	620.696	1372.41	618.999	1475.37	471.879	1229	265.671	1977.21	499.923	1560.53	494.812	2559.96	556.17	2789.4	1865.64	2800.84	339.75	2716.73	995.085	-0.236	0.738094	-1.018	0.01364	-0.782	0.02994
NP7264547	GB|AC144728.11|ABO81118.1 hypothetical protein	889.476	111.867	176.012	30.7224	532.744	397.609	223.31	65.9051	209.214	25.8947	182.482	26.8566	205.002	41.9087	770.963	56.6014	917.716	240.727	734.91	76.0653	807.863	154.164	0.965	0.178686	-1.021	0.051717	-1.986	0.000258
NP7264632	GB|AC148242.14|ABO82433.1 EGF-like	2106.08	76.291	62.3367	11.5429	1084.21	1120.47	47.4225	8.09699	82.1945	6.97359	43.5825	17.3159	57.7332	21.044	62.8893	18.2688	34.9917	7.353	41.9783	5.50417	46.6198	16.2041	2.73	0.059955	3.018	0.007971	0.288	0.812234
NP7264663	GB|AC148242.14|ABO82442.1 Aldo/keto reductase	3694.27	307.832	6774.54	349.075	5234.4	1712.62	8147.28	590.859	1734.57	205.708	2398.05	44.3947	4093.3	3070.09	6641.12	535.793	9173.25	1584.13	7266.05	849.916	7693.47	1478.07	0.629	0.431735	-0.602	0.280428	-1.231	0.011633
NP7264672	GB|AC148242.14|ABO82443.1 Aldo/keto reductase	1044.78	80.8214	1652.46	193.698	1348.62	358.334	1983.08	119.666	453.389	56.0488	505.521	72.1516	980.664	755.911	1963.48	416.188	2593.63	317.534	2266.84	85.7159	2274.65	380.572	0.775	0.307866	-0.777	0.146805	-1.552	0.002215
NP7264687	"GB|AC145165.9|ABP02834.1 Regulator of chromosome condensation, RCC1"	208.946	27.3635	112.18	30.3219	160.563	58.9609	81.7883	22.5346	33.6266	10.6972	52.7348	18.7064	56.0499	26.1561	89.4316	40.2193	131.843	32.0518	126.89	18.475	116.055	33.9096	1.566	0.010547	0.449	0.364961	-1.117	0.008906
NP7264850	GB|AC136138.30|ABO79389.1 hypothetical protein	395.339	39.1936	461.408	28.264	428.373	47.3657	388.92	74.8026	375.142	35.2538	878.009	223.137	547.357	275.12	1008.14	239.268	1248.88	712.937	1085.06	132.775	1114.03	396.394	-0.225	0.734446	-1.319	0.001596	-1.094	0.002442
NP7264892	GB|AC147202.14|ABE78027.1 hypothetical protein	293.865	60.9214	494.808	152.382	394.337	151.282	399.976	99.3615	357.061	75.3135	578.164	146.732	445.067	139.924	811.753	196.534	842.127	385.04	894.634	174.593	849.504	235.923	-0.199	0.750062	-1.144	0.002727	-0.944	0.004332
NP7264997	GB|AC147002.20|ABE77701.1 hypothetical protein	344.398	20.5695	967.71	371.3	656.054	414.572	243.57	41.4756	271.097	30.9873	250.826	73.7766	255.164	46.7281	1334.99	151.663	1691.42	435.792	313.783	15.2013	1113.4	660.881	1.164	0.189791	-0.648	0.341249	-1.813	0.00293
NP7265070	GB|AC146775.8|ABO81789.1 hypothetical protein	235.387	58.7714	279.839	32.2431	257.613	48.8905	214.222	51.7358	101.364	48.081	388.773	131.664	234.786	145.969	347.467	58.3461	455.784	178.665	402.081	43.9859	401.777	107.308	0.379	0.651784	-0.626	0.231929	-1.006	0.027394
NP7265182	GB|AC146651.10|ABP02977.1 hypothetical protein	144.217	126.553	560.587	115.393	352.402	252.471	166.934	1.58603	386.898	146.598	511.388	112.039	355.073	176.996	816.566	231.829	975.439	418.675	530.909	203.097	774.305	325.002	-0.326	0.810398	-1.508	0.039827	-1.182	0.066503
NP7265237	GB|AC148293.6|ABE79943.1 hypothetical protein	132.764	34.6049	105.897	30.8808	119.33	32.8175	153.064	13.504	134.64	37.5367	260.693	112.963	182.799	84.0512	216.733	8.25819	340.657	216.827	243.201	51.5685	266.864	125.019	-0.546	0.357282	-1.11	0.008184	-0.563	0.116756
NP7265321	"GB|AC144345.18|ABE93634.1 Peptidase M10A and M12B, matrixin and adamalysin"	62.0774	5.03136	57.6053	6.37723	59.8413	5.69151	55.0628	12.2312	73.2179	20.5052	100.552	11.4738	76.2774	23.8469	101.473	27.2133	145.138	51.6889	127.934	22.2417	124.848	36.6005	-0.289	0.549974	-1.017	0.002137	-0.728	0.008983
NP7265443	GB|AC146571.13|ABE90686.1 Lipoxygenase	538.196	165.518	383.463	86.4698	460.83	145.368	362.601	96.8668	333.528	52.2821	296.232	45.9456	330.787	66.2347	172.539	27.3286	223.759	55.5826	236.435	10.5591	210.911	42.957	0.444	0.231366	1.097	0.000469	0.653	0.00732
NP7265522	GB|AC147407.10|ABE78285.2 hypothetical protein	309.715	72.4273	756.665	157.437	533.19	268.22	548.769	97.847	589.327	143.139	763.958	89.6888	634.018	139.042	1049.21	143.902	813.134	178.772	1118.26	102.377	993.534	187.048	-0.38	0.490284	-1.036	0.005889	-0.655	0.039713
NP7265698	"GB|AC148238.4|ABE79216.2 IMP dehydrogenase/GMP reductase, putative"	670.762	121.532	637.877	35.2893	654.319	82.04	648.539	48.6299	650.333	68.2316	1406.69	353.619	901.855	419.973	1676.44	194.907	2030.56	1097.75	1686.66	300.829	1797.89	603.208	-0.358	0.504264	-1.412	0.000515	-1.054	0.001677
NP7265734	GB|AC148237.7|ABE79192.1 hypothetical protein	151.38	7.70609	244.34	27.5739	197.86	54.0406	225.443	37.4663	140.191	27.7259	481.158	208.852	282.264	187.25	385.731	102.979	589.365	188.08	378.719	18.8239	451.272	149.396	-0.321	0.68955	-1.175	0.015045	-0.854	0.041619
NP7265756	GB|AC137839.19|ABO79848.1 Somatotropin hormone	557.034	212.213	612.017	107.721	584.526	153.5	526.294	90.9551	414.393	51.1648	946.052	242.174	628.913	276.238	1003.76	161.975	1406.65	746.5	1177.45	86.3925	1195.96	422.336	-0.04	0.963111	-1.014	0.008524	-0.974	0.005028
NP7265833	GB|AC144375.14|ABE93668.1 hypothetical protein	260.43	18.5333	94.7659	28.7016	177.598	93.2754	45.826	1.7561	62.7589	14.5243	110.321	47.5681	72.9685	38.1804	55.5727	16.1355	99.3223	38.0358	88.6242	5.83171	81.173	28.7294	1.217	0.072126	1.009	0.048021	-0.208	0.694615
NP7265841	GB|AC144375.14|ABE93678.1 hypothetical protein	117.342	37.8058	91.4216	5.78556	104.382	28.0474	194.525	7.43073	129.474	32.9933	137.512	10.8564	153.837	35.4789	226.478	16.2361	285.71	10.3658	163.187	41.3983	225.125	57.7663	-0.558	0.168767	-1.094	0.001068	-0.536	0.041612
NP7265921	"GB|AC137552.11|ABE81498.1 H+-transporting two-sector ATPase, alpha/beta subunit, central region, related"	410.302	87.6995	468.787	88.2109	439.545	84.9417	420.723	57.8435	276.676	32.5337	904.889	64.2993	534.096	288.725	1016.05	233.704	1246.74	415.324	1123.44	211.047	1128.74	279.119	-0.12	0.887052	-1.346	0.002697	-1.226	0.002082
NP7266020	GB|AC144389.22|ABE93516.2 Auxin responsive SAUR protein	228.414	10.1157	223.703	79.4635	226.058	50.7284	205.092	76.3362	363.384	97.0479	265.717	5.84773	278.064	92.7563	122.061	13.5206	107.023	16.8302	152.696	1.33939	127.26	22.8756	-0.252	0.612767	0.82	0.009796	1.073	0.000567
NP7266087	GB|AC139708.15|ABE80220.1 hypothetical protein	619.229	165.783	738.931	101.785	679.08	139.414	618.781	134.523	454.132	77.8483	2728.09	884.322	1267	1186.36	2771.71	447.766	3949.64	1663.93	3233.02	275.743	3318.12	1012.68	-0.43	0.680243	-2.27	0.001091	-1.84	0.001964
NP7266152	GB|AC140027.11|ABO80315.1 hypothetical protein	1497.08	277.51	274.893	93.1254	885.987	694.548	2186.44	38.3241	1825.3	255.354	2035.09	83.082	2015.61	207.513	1150.62	113.844	1718.34	290.934	879.032	96.0224	1249.33	405.3	-1.68	0.024512	-0.934	0.106338	0.746	0.14509
NP7266196	"GB|AC136506.10|ABE82337.1 Mucin-2 precursor , related"	758.155	374.203	2050.12	765.362	1404.14	889.424	1890.85	519.415	1926.87	317.329	3302.22	398.737	2373.31	786.116	2609.92	582.508	1668.49	181.741	3586.6	99.8107	2621.67	886.281	-0.948	0.161284	-1.082	0.031647	-0.135	0.806466
NP7266203	GB|AC136506.10|ABO79486.1 hypothetical protein	804.644	291.573	1394.79	109.132	1099.72	378.487	679.999	151.952	782.267	144.776	1439.66	517.541	967.31	453.254	2022.65	587.945	2888.36	2024.63	2247.22	220.434	2386.08	1129.04	0.21	0.7985	-1.097	0.016056	-1.306	0.002227
NP7266253	GB|AC127429.25|ABO78860.1 hypothetical protein	32.6475	8.95656	37.7791	0.665232	35.2133	6.3376	33.3914	5.60544	29.3522	7.78801	65.4923	25.6789	42.7453	21.9541	83.0132	11.7402	100.278	24.9319	81.0913	19.2871	88.1275	19.1466	-0.167	0.795608	-1.316	0.00094	-1.149	0.000962
NP7266259	GB|AC127429.25|ABE83437.2 BURP	136.585	19.4924	261.693	212.321	199.139	151.26	155.84	38.8492	340.97	392.902	645.323	337.778	380.711	336.61	827.874	655.958	1126.01	671.104	419.516	47.7802	791.134	561.323	-0.651	0.614554	-1.961	0.015724	-1.31	0.062107
NP7266342	GB|AC141110.7|ABE79916.2 hypothetical protein	1064.34	349.858	1796.54	522.402	1430.44	564.759	1532.4	394.717	1182.11	239.17	2500.88	584.658	1738.47	699.06	3505.84	711.082	2964.01	1753.07	3380.27	496.287	3283.37	1008.28	-0.277	0.69887	-1.225	0.005455	-0.947	0.012859
NP7266415	GB|AC137996.33|ABO79881.1 hypothetical protein	981.62	135.038	281.467	108.273	631.544	398.808	890.013	53.0527	700.154	146.582	1356.62	100.723	982.261	306.921	1131.28	146.778	1136.32	139.086	996.52	203.669	1088.04	159.087	-0.887	0.184202	-1.084	0.027243	-0.197	0.697243
NP7266493	GB|AC146704.8|ABE89851.1 Retrotransposon gag protein	125.651	54.361	309.453	26.6918	217.552	107.713	594.821	63.4991	763.253	64.5594	616.549	76.5463	658.208	99.0471	477.288	92.7013	57.6588	9.64299	515.128	26.9735	350.025	225.174	-1.772	0.106269	-0.331	0.741939	1.44	0.045896
NP7266563	GB|AC147428.6|ABE78380.2 hypothetical protein	41.2548	7.52558	36.9591	1.89817	39.1069	5.44343	38.3255	6.97376	34.751	2.01956	57.7225	18.7311	43.5997	14.6792	60.1168	11.201	135.83	89.0306	86.509	22.005	94.152	56.9363	-0.108	0.890752	-1.119	0.005491	-1.011	0.0047
NP7266577	GB|AC147013.4|ABO82018.1 hypothetical protein	978.337	111.67	229.912	31.4374	604.125	416.444	748.667	83.2049	379.83	34.2589	645.975	52.8509	591.491	172.916	1043.9	184.388	1311.37	427.376	1131.9	88.7388	1162.39	264.704	-0.265	0.770761	-1.273	0.01437	-1.008	0.02673
NP7266733	GB|AC147178.6|ABO82052.1 hypothetical protein	46.2312	9.48118	440.546	84.0366	243.388	222.499	44.3273	10.9715	54.1697	13.2416	44.6376	5.36507	47.7115	10.2276	232.445	41.3755	403.055	124.393	241.177	27.3376	292.226	106.803	1.592	0.101575	-0.98	0.184393	-2.572	0.000491
NP7266737	GB|AC147178.6|ABO82053.1 Transcriptional coactivator/pterin dehydratase	32.2952	9.76901	571.143	70.8929	301.719	298.589	35.8063	4.04342	39.2254	5.49816	48.3336	14.3931	41.1218	9.74077	278.034	17.6071	606.029	121.454	269.095	18.0116	384.386	177.467	1.728	0.1697	-1.413	0.128202	-3.141	0.000681
NP7266986	GB|AC147365.4|ABE78119.1 hypothetical protein	2066.91	979.926	3305.1	441.339	2686	960.18	2055.5	285.16	1957.69	228.744	3669.23	1618.68	2560.81	1175.3	5199.4	866.984	8692.87	5741.98	6626.37	1170.77	6839.55	3329.72	0.066	0.946044	-1.338	0.003364	-1.405	0.00095
NP7267089	GB|AC119413.16|ABE85141.2 hypothetical protein	615.855	35.5553	369.608	31.2031	492.732	138.154	275.165	80.3311	123.771	16.7001	196.978	59.3663	198.638	82.8441	232.355	70.4011	475.472	113.487	306.05	48.6	337.959	129.246	1.37	0.013489	0.589	0.166683	-0.78	0.03627
NP7267097	GB|AC119413.16|ABE85129.2 UDP-glucuronosyl/UDP-glucosyltransferase	4202.94	602.493	1971.56	119.304	3087.25	1282.42	6911.35	846.955	5269.37	171.024	6084.58	402.886	6088.43	856.008	4890.52	251.539	4129.61	358.598	5944.3	426.681	4988.14	846.343	-1.074	0.003739	-0.78	0.007467	0.294	0.249801
NP7267098	GB|AC119413.16|ABO78086.1 hypothetical protein	53.0596	5.35048	90.2093	25.5396	71.6344	26.199	274.866	77.0551	242.919	19.9288	193.832	33.4391	237.206	55.7921	111.757	38.8233	54.668	4.50337	139.042	7.35383	101.822	42.2577	-1.764	0.001072	-0.449	0.283492	1.315	0.000953
NP7267165	GB|AC146793.7|ABE88837.1 hypothetical protein	494.33	151.19	208.957	4.68221	351.644	183.258	209.07	32.2557	423.932	98.2966	1168	401.373	600.335	482.567	744.576	204.996	925.652	519.861	846.447	61.5544	838.892	291.885	-0.534	0.60077	-1.339	0.035372	-0.805	0.153464
NP7267264	GB|AC144459.8|ABE93377.1 hypothetical protein	1662.4	792.419	1480.49	277.928	1571.44	540.367	1235.24	357.977	936.297	194.519	3203.46	603.075	1791.67	1127.09	3008.85	337.748	4910.33	2638.49	3906.64	438.97	3941.94	1579.79	-0.02	0.988559	-1.321	0.010505	-1.302	0.005287
NP7267291	GB|AC144502.5|ABE93164.1 hypothetical protein	102.687	30.6863	97.433	5.35314	100.06	19.9099	90.2536	9.90435	76.9633	32.202	212.257	36.7241	126.491	69.2216	238.116	60.2493	280.934	129.648	196.834	33.8161	238.628	81.9868	-0.166	0.847407	-1.213	0.008544	-1.046	0.010126
NP7267351	"GB|AC146575.3|ABO81453.1 Chalcone and stilbene synthases, C-terminal"	613.842	96.27	476.556	18.0475	545.199	97.4252	1191.29	133.752	1243.99	230.516	941.118	48.065	1125.46	194.861	457.878	21.9679	338.765	115.552	533.203	13.2879	443.282	103.496	-1.046	0.001529	0.323	0.199036	1.369	5e-06
NP7267475	GB|AC140026.11|ABE80389.1 hypothetical protein	436.923	92.9546	578.324	118.332	507.624	122.701	211.449	44.7526	160.636	55.9466	404.852	140.411	258.979	136.622	441.079	114.416	902.395	221.184	348.937	26.1595	564.137	285.704	1.097	0.087731	-0.043	0.951236	-1.14	0.009529
NP7267499	GB|AC146308.2|ABE91476.1 hypothetical protein	600.203	318.283	483.278	169.788	541.741	236.969	442.565	58.1743	415.028	27.0499	981.133	453.892	612.909	359.089	932.17	183.268	1383.98	773.666	1206.35	141.554	1174.17	449.337	-0.135	0.882238	-1.15	0.013513	-1.015	0.013693
NP7267536	"GB|AC144608.10|ABE92788.1 Putative non-LTR retroelement reverse transcriptase, related"	372.488	128.807	328.715	68.8182	350.602	95.4237	335.102	24.1403	265.5	50.9431	977.724	426.825	526.109	402.459	1124.06	256.153	1407.75	771.835	1213.46	131.562	1248.42	430.628	-0.342	0.680524	-1.809	0.001087	-1.466	0.001951
NP7267566	GB|AC141112.7|ABE79289.1 hypothetical protein	478.146	45.5134	344.865	31.0516	411.505	80.8915	619.251	39.1367	607.679	274.023	743.222	63.6357	656.717	156.211	837.74	148.456	774.015	132.853	964.7	182.369	858.818	159.074	-0.66	0.03965	-1.063	0.000323	-0.403	0.0615
NP7267672	GB|AC144343.8|ABO80799.1 Protein kinase	79.3547	12.9206	81.9927	6.83671	80.6737	9.3574	66.8776	22.2427	38.7391	2.76446	37.1483	5.5252	47.5883	18.5201	62.3081	15.1208	126.337	61.167	106.591	10.2235	98.4121	42.7195	0.829	0.08996	-0.187	0.666605	-1.017	0.003223
NP7267795	GB|AC135233.19|ABE82914.1 hypothetical protein	697.004	148.74	534.561	50.0672	615.782	133.298	595.654	98.779	570.448	53.8916	1247.32	124.92	804.473	342.781	1342.31	311.031	1443.62	610.473	1132.31	106.294	1306.08	372.946	-0.306	0.580794	-1.068	0.003579	-0.762	0.01467
NP7267894	GB|AC139707.10|ABO80206.1 hypothetical protein	495.118	35.0594	1020.89	231.892	758.005	323.933	1144.14	174.099	1031.01	178.417	876.581	145.069	1017.24	185.274	591.41	55.2124	344.142	52.1985	601.06	68.3456	512.204	136.074	-0.509	0.285796	0.512	0.130199	1.02	0.001682
NP7267903	GB|AC139707.10|ABO80203.1 Homeodomain-related	5681.69	2276.01	2321.23	735.511	4001.46	2382.5	2720.91	938.37	2404.68	141.195	2560.64	451.652	2562.08	543.017	2189.16	555.128	717.786	284.962	2125.25	235.99	1677.4	793.732	0.47	0.602058	1.262	0.025609	0.791	0.109556
NP7267941	GB|AC126787.12|ABE83273.2 hypothetical protein	116.307	47.9553	197.503	78.4533	156.905	73.2099	163.714	20.8762	149.275	32.0107	79.4296	7.9791	130.806	43.6449	74.4579	14.4657	58.5352	14.6878	78.6499	8.4661	70.5477	14.444	0.205	0.776609	1.044	0.011413	0.839	0.020002
NP7268085	"GB|AC126011.9|ABE84194.1 Putative non-LTR retroelement reverse transcriptase, related"	321.398	84.74	607.102	187.409	464.25	203.493	534.324	144.056	520.194	39.7408	1752.41	640.418	935.643	695.272	1960.95	289.379	2281.22	1358.55	2159.73	188.55	2133.97	714.733	-0.839	0.262586	-2.252	0.000391	-1.414	0.004434
NP7268164	"GB|AC142526.5|ABE94045.1 Zinc finger, RING-type"	26.593	3.93873	957.583	178.429	492.088	522.268	468.675	66.2251	421.59	114.193	380.245	63.5836	423.503	82.6768	137.283	43.9314	27.9815	4.36294	149.675	49.2716	104.98	66.7675	-1.398	0.443154	0.967	0.466877	2.366	0.029211
NP7268223	"GB|AC140030.6|ABE80450.2 Copia protein . (exp=-1; wgp=0; cg=-1; , related"	1637.7	134.433	214.933	23.1682	926.315	784.041	352.306	13.6463	1624.06	103.134	1418.46	78.7177	1131.61	594.806	425.983	237.593	245.244	80.7199	293.613	38.6603	321.613	150.603	-0.656	0.627711	0.989	0.248405	1.645	0.02669
NP7268289	GB|AC123975.16|ABE84748.2 2OG-Fe(II) oxygenase	273.024	70.0079	190.092	36.1522	231.558	67.4282	358.315	98.5288	597.957	49.7026	691.695	246.274	549.322	200.94	582.276	273.276	965.725	167.304	716.298	261.749	754.766	266.827	-1.205	0.021591	-1.661	0.000498	-0.457	0.210221
NP7268576	GB|AC124959.11|ABE83876.2 hypothetical protein	140.767	39.8456	133.543	27.7361	137.155	30.9587	109.422	10.2255	57.3337	31.8409	156.275	13.9396	107.677	46.5339	182.543	38.9708	199.824	26.0962	227.176	42.2615	203.181	37.0985	0.491	0.465252	-0.578	0.200624	-1.07	0.008423
NP7268835	GB|AC149129.3|ABN05914.1 hypothetical protein	1204.1	465.835	986.754	242.159	1095.43	352.745	851.128	199.262	802.98	195.895	1914.68	757.454	1189.6	677.585	2527.6	558.246	3621.09	2288.09	2712.66	307.766	2953.78	1291.25	-0.013	0.991565	-1.401	0.003008	-1.388	0.001286
NP7268961	GB|AC174467.2|ABN09124.1 hypothetical protein	1536.4	780.941	1464.33	444.47	1500.37	569.673	1264.23	514.29	895.865	77.1781	3239.53	1387.12	1799.88	1319.06	3001.03	906.206	4857.41	3459.82	3612.06	421.997	3823.5	1978.31	-0.086	0.947198	-1.312	0.023621	-1.226	0.017478
NP7268966	GB|AC174467.2|ABN09123.1 hypothetical protein	784.743	306.052	206.752	27.326	495.748	371.467	898.276	199.702	578.031	121.32	242.129	84.878	572.812	310.146	907.145	153.954	1044.51	20.3524	1684.36	36.2202	1212	367.964	-0.314	0.784197	-1.569	0.015119	-1.255	0.026623
NP7269231	GB|AC161399.2|ABN08853.1 hypothetical protein	10243.8	1499.64	5230.52	703.255	7737.17	2938.93	4711.54	847.712	8984.49	1131.12	6042.27	385.157	6579.43	2030.35	15015.3	1604.65	13711.5	1568.72	15604.4	1290.34	14777	1542.39	0.204	0.701541	-1.016	0.002581	-1.22	0.000192
NP7269232	GB|AC161399.2|ABN08842.1 hypothetical protein	35.1178	4.48183	59.6374	35.4073	47.3776	26.2654	54.4019	7.55262	86.2781	41.4074	100.38	21.24	80.3533	31.1738	121.935	22.3752	85.3705	48.7998	120.116	37.2981	109.14	37.2389	-0.814	0.202412	-1.264	0.007941	-0.45	0.284402
NP7269253	"GB|AC161749.3|ABN08902.1 Putative non-LTR retroelement reverse transcriptase, related"	857.675	211.132	716.372	134.112	787.024	176.111	737.823	265.722	958.16	118.18	785.905	136.457	827.296	189.381	1404.43	326.399	1655.61	557.775	1805.69	427.676	1621.91	425.401	-0.059	0.92629	-1.025	0.001537	-0.967	0.000914
NP7269330	GB|AC157502.2|ABN08548.1 hypothetical protein	2759.14	1254.88	3398.6	844.413	3078.87	1018.71	2674.46	846.221	2416.71	58.0558	5430.38	1496.82	3507.18	1683.14	6299.7	824.853	7622.52	3441.6	7362.09	1234.12	7094.77	1969.85	-0.132	0.865971	-1.234	0.003364	-1.102	0.003155
NP7269365	GB|AC157375.2|ABN08456.1 hypothetical protein	739.918	196.532	394.313	25.2381	567.116	227.019	207.061	51.9313	601.808	160.847	105.204	33.0302	304.691	242.934	588.598	61.2492	438.684	21.6814	794.613	51.7473	607.299	160.234	1.216	0.144343	-0.144	0.860642	-1.36	0.01467
NP7269402	GB|AC158497.2|ABN08713.1 Pentatricopeptide repeat	555.875	106.831	1585.49	233.895	1070.68	586.926	1627.63	102.272	1801.23	85.6647	1860.81	187.486	1763.22	155.708	704.361	105.112	374.37	66.0171	981.312	39.7656	686.681	271.097	-0.919	0.129253	0.554	0.233137	1.472	0.000968
NP7269433	GB|AC158497.2|ABN08708.1 Pentatricopeptide repeat	318.833	39.6665	761.994	50.721	540.413	246.122	884.484	114.222	929.621	162.941	930.096	135.898	914.734	122.601	394.193	98.1075	214.215	69.3514	454.364	68.3192	354.258	128.398	-0.885	0.102944	0.572	0.162873	1.458	0.000434
NP7269502	GB|AC160516.1|ABN08815.1 hypothetical protein	32.4354	3.42669	58.9207	9.50987	45.678	15.8529	77.5114	44.0513	79.0283	44.8261	67.0191	24.6165	74.5196	34.2205	35.6478	8.90405	23.0978	3.525	38.33	8.06433	32.3585	9.42204	-0.622	0.339364	0.479	0.30816	1.102	0.007575
NP7269754	GB|AC157894.3|ABD33198.1 hypothetical protein	335.267	82.0119	325.974	97.8329	330.621	80.9	250.301	48.7307	184.861	56.1075	742.012	413.896	392.391	337.295	763.202	203.819	984.483	654.433	836.303	80.8126	861.329	358.639	0.061	0.960886	-1.332	0.016544	-1.393	0.00593
NP7269991	GB|AC157777.2|ABD33400.2 Cyclic peptide transporter	3174.47	252.074	2897.73	452.753	3036.1	361.091	1272.24	165.01	1586.31	606.027	934.831	60.0305	1264.46	423.249	2024.22	52.5021	2292.62	188.532	2577.78	67.4094	2298.21	261.121	1.318	8.3e-05	0.401	0.099563	-0.917	0.000262
NP7270077	GB|AC157472.3|ABN08474.1 hypothetical protein	1828.55	578.132	4088.94	778.125	2958.75	1381.56	3071.18	529.219	2580.92	388.136	5761.61	610.594	3804.57	1549.3	7075.16	1170.09	7467.92	4010.18	7013.87	911.133	7185.65	2148.43	-0.408	0.550357	-1.376	0.002891	-0.968	0.013195
NP7270120	GB|AC155891.2|ABN08348.1 Pectinesterase; Pectinesterase inhibitor	418.505	97.4294	902.736	66.3798	660.621	275.505	354.948	72.6602	462.927	46.3035	418.908	77.2382	412.261	74.554	1414.93	400.305	993.413	252.893	407.768	78.3801	938.704	499.464	0.586	0.42731	-0.417	0.437618	-1.002	0.023789
NP7270176	GB|AC157488.1|ABN08525.1 hypothetical protein	472.4	151.026	364.567	65.8775	418.484	119.783	426.624	41.6185	325.812	49.3682	815.975	273.878	522.803	264.663	793.104	209.555	1180.29	644.651	926.983	115.984	966.794	383.713	-0.238	0.743031	-1.177	0.006146	-0.94	0.011968
NP7270422	GB|AC151000.3|ABD32919.1 Mlo-related protein	482.792	165.233	244.175	56.0435	363.484	171.052	245.921	25.0051	388.576	22.2643	401.027	141.721	345.175	104.268	533.987	78.407	1096.4	84.8875	705.425	143.41	778.604	266.083	0.005	0.997018	-1.148	0.005847	-1.153	0.002359
NP7270494	GB|AC151598.2|ABN07948.1 hypothetical protein	293.919	82.5782	338.178	9.84004	316.048	57.9141	290.521	75.8862	242.353	37.9731	960.472	403.614	497.782	404.206	707.515	122.914	1279.53	844.55	875.041	36.6132	954.03	497.281	-0.339	0.720016	-1.5	0.008139	-1.16	0.018437
NP7270531	GB|AC154867.1|ABN08055.1 hypothetical protein	371.311	76.6249	1462.04	179.425	916.678	610.029	242.802	57.315	159.26	47.3927	308.695	114.042	236.919	94.0246	342.775	138.198	495.694	270.171	517.024	91.8045	451.831	178.62	1.726	0.020912	0.796	0.173129	-0.93	0.066621
NP7270798	GB|AC149131.3|ABD32554.2 hypothetical protein	206.101	51.5559	171.035	18.4235	188.568	39.5962	205.122	33.8429	185.708	38.2137	671.108	385.868	353.98	307.435	434.995	48.1934	649.19	532.299	516.396	68.1747	533.527	285.212	-0.572	0.504443	-1.4	0.013603	-0.827	0.090346
NP7270815	GB|AC152185.1|ABN07963.1 hypothetical protein	1488.53	246.225	1147.63	219.041	1318.08	279.831	1887.87	509.207	420.856	94.1558	465.854	26.6239	924.86	767.628	2304.27	44.8287	2631.22	343.015	2880.71	422.269	2605.4	370.369	0.87	0.242659	-0.998	0.060335	-1.868	0.000514
NP7270861	GB|AC152184.1|ABN09784.1 hypothetical protein	443.978	69.8881	644.305	113.754	544.141	138.452	92.4631	13.7943	421.371	167.766	70.8441	8.37432	194.893	189.845	348.709	34.1059	444.527	24.2789	456.451	38.5248	416.562	58.529	1.953	0.013567	0.36	0.603104	-1.593	0.004521
NP7270959	GB|AC151521.2|ABD32470.2 hypothetical protein	324.539	14.1694	916.453	113.9	620.496	332.232	382.708	56.7092	302.492	148.45	552.574	59.405	412.591	139.371	644.202	59.0003	1026.2	80.7899	872.589	75.6932	847.663	177.888	0.485	0.465281	-0.611	0.168884	-1.096	0.006679
NP7270965	GB|AC151521.2|ABD32459.1 2OG-Fe(II) oxygenase	349.291	156.116	366.309	33.6946	357.8	101.439	520.897	107.729	588.928	97.7733	641.195	106.292	583.673	104.138	855.172	333.781	1641.2	307.268	524.437	64.4371	1006.93	547.074	-0.736	0.228597	-1.348	0.003579	-0.612	0.113192
NP7271046	GB|AC149032.3|ABD28605.1 Plant lipid transfer/seed storage/trypsin-alpha amylase inhibitor; Pistil-specific extensin-like protein	1241.41	82.6745	2300.11	941.554	1770.76	832.827	558.497	92.016	1086.61	493.908	1339.33	582.424	994.811	516.687	3901.22	251.292	2425.49	670.463	2605.21	404.111	2977.31	809.45	0.889	0.143358	-0.807	0.07375	-1.696	0.000269
NP7271130	GB|AC150244.2|ABD32400.2 hypothetical protein	141.405	28.0181	172.765	15.8808	157.085	26.6444	150.108	24.7162	162.982	10.4242	366.296	155.849	226.462	131.461	346.971	32.5908	482.432	208.43	372.147	34.0406	400.516	123.731	-0.39	0.498475	-1.323	0.001384	-0.933	0.006765
NP7271135	"GB|AC150244.2|ABN06064.1 RNA-directed DNA polymerase (Reverse transcriptase); Chromo; Zinc finger, CCHC-type; Peptidase aspartic, active site; Polynucleotidyl transferase, Ribonuclease H fold"	140.44	56.9232	54.3914	35.794	97.4155	63.4813	63.4777	26.6774	127.929	48.096	110.004	37.3742	100.47	43.9934	43.4245	4.65008	28.5019	5.72023	23.9954	2.06811	31.974	9.6029	-0.221	0.830734	1.361	0.014712	1.582	0.002364
NP7271141	GB|AC150244.2|ABD32381.2 hypothetical protein	361.379	94.2919	379.417	15.5088	370.398	61.2389	434.648	85.3281	392.622	10.7725	892.385	289.782	573.218	283.68	617.413	49.8444	1002.64	617.406	804.724	266.519	808.259	376.177	-0.52	0.392376	-1.036	0.013868	-0.516	0.160835
NP7271151	GB|AC149576.3|ABN06027.1 hypothetical protein	112.45	15.6927	216.306	76.9286	164.378	75.5081	192.319	88.6526	84.466	6.92212	200.899	64.8586	159.228	78.6528	358.528	75.299	430.996	98.3057	291.881	2.67598	360.468	86.4065	0.095	0.919569	-1.208	0.007874	-1.302	0.001979
NP7271208	GB|AC148970.3|ABN05844.1 hypothetical protein	38.3611	16.1049	61.5501	15.9232	49.9556	19.1438	74.9605	20.1391	53.8888	9.61445	155.195	68.9449	94.6815	58.7872	130.57	13.2004	130.611	54.4391	120.826	21.5039	127.336	30.3958	-0.825	0.180531	-1.413	0.003196	-0.588	0.140999
NP7271304	GB|AC149642.2|ABD32349.2 Tyrosine protein kinase; Immunoglobulin/major histocompatibility complex	242.972	60.3914	107.938	6.83452	175.455	83.3533	65.897	5.63253	120.64	7.42438	154.242	54.0248	113.593	47.3575	180.176	39.4018	353.448	78.937	494.493	41.1238	342.706	144.768	0.607	0.420636	-0.96	0.057835	-1.567	0.001462
NP7271373	GB|AC148816.3|ABD28416.2 hypothetical protein	104.749	22.233	65.3941	14.8998	85.0717	27.4076	107.368	14.0532	84.4738	15.8964	145.053	45.1373	112.298	36.3822	132.324	67.4118	239.569	35.1966	159.964	27.2903	177.286	62.9069	-0.401	0.502693	-1.031	0.009946	-0.629	0.065579
NP7271440	GB|AC149490.2|ABN06012.1 hypothetical protein	1060.48	192.7	312.181	59.6167	686.33	429.255	685.073	73.3098	302.942	61.9835	233.587	34.4476	407.2	216.645	939.52	97.5936	589.068	39.9121	694.312	111.443	740.967	173.599	0.652	0.413779	-0.348	0.567354	-1	0.035678
NP7271594	GB|AC149204.1|ABD28705.2 hypothetical protein	828.554	273.288	1639.61	446.418	1234.08	554.014	1090.52	169.257	982.362	243.92	1914.31	487.36	1329.06	525.618	2331.02	556.01	3004.91	2013.31	2679.59	347.534	2671.84	1098.19	-0.145	0.865971	-1.152	0.010146	-1.007	0.010913
NP7271604	GB|AC148775.2|ABN05741.1 Helix-loop-helix DNA-binding	94.6191	19.4459	59.6963	14.2739	77.1577	24.467	81.9673	12.0296	125.392	34.3591	75.3114	8.60144	94.2235	30.0761	35.4478	9.63994	47.9315	6.82037	48.6059	4.49811	43.9951	9.0055	-0.297	0.548935	0.778	0.014793	1.076	0.000628
NP7271653	GB|AC148340.3|ABD28400.1 hypothetical protein	314.139	44.0582	331.673	21.8758	322.906	32.5592	349.669	19.7787	278.985	56.9665	580.616	202.036	403.09	172.563	675.906	153.307	848.673	550.596	686.049	76.8306	736.876	300.317	-0.23	0.70409	-1.116	0.003072	-0.887	0.006576
NP7271657	GB|AC148340.3|ABD28407.1 hypothetical protein	125.951	56.1952	4493.13	186.698	2309.54	2395.18	4171.68	203.278	3941.79	184.822	3594.97	398.72	3902.81	349.045	1496.65	217.316	141.162	47.9765	1582.04	57.7593	1073.28	709.445	-2.414	0.204732	0.094	0.963015	2.508	0.038993
NP7271672	GB|AC148340.3|ABN05700.1 hypothetical protein	612.26	62.6607	741.938	119.149	677.099	110.879	695.339	130.229	652.598	82.6182	1254.48	488.565	867.473	387.572	1287.06	248.079	2202.95	1423.8	1703.57	215.467	1731.2	831.571	-0.277	0.656877	-1.262	0.002111	-0.985	0.004992
NP7271696	GB|AC148819.3|ABD28465.1 hypothetical protein	251.231	109.485	449.316	63.2042	350.274	134.774	273.157	83.678	230.917	18.8406	422.889	121.166	308.988	114.637	506.519	115.899	691.483	162.726	673.67	60.1802	623.891	136.719	0.151	0.831645	-0.906	0.017736	-1.058	0.00293
NP7271717	GB|AC148290.3|ABN05688.1 hypothetical protein	97.8277	13.7349	131.038	15.5751	114.433	22.4357	162.467	21.5343	83.5394	8.05779	251.307	23.1885	165.771	74.4991	303.768	63.3514	391.205	181.363	347.083	51.6611	347.352	106.429	-0.413	0.506104	-1.574	0.000679	-1.161	0.002406
NP7271749	GB|AC147963.2|ABD28334.1 hypothetical protein	7143.89	3497.67	7949.74	2809.64	7546.82	2871.57	5787.55	1292.18	5465.9	309.313	12747.3	3925.11	8000.26	4121.66	14187.5	2908.14	18317.1	10440.3	19491.7	1098.27	17332.1	5957.1	-0.038	0.970877	-1.221	0.007096	-1.183	0.003821
NP7271791	"GB|AC147481.3|ABC75354.1 Glycoside hydrolase, family 28"	129.338	13.6903	72.0101	33.8937	100.674	38.9928	73.6516	4.84481	42.2709	7.83563	50.3767	5.16847	55.433	15.0638	194.253	136.393	232.218	52.1142	273.859	90.1881	233.443	92.4782	0.779	0.228541	-1.223	0.010108	-2.002	8e-05
NP7271842	"GB|AC130653.31|ABE94495.1 Zinc finger, BED-type predicted"	1847.4	48.8693	166.03	34.8218	1006.71	921.705	1934.39	163.016	173.066	41.6014	144.734	12.8743	750.731	891.832	964.827	229.596	1771.48	63.1187	2100.08	312.29	1612.13	542.668	0.605	0.769442	-1.464	0.21586	-2.069	0.042937
NP7271988	GB|AC144722.11|ABE92467.1 neurofilament triplet H1 protein - rabbit (fragment)	349.234	110.756	413.157	61.6179	381.195	87.4716	356.472	67.0684	258.003	25.9822	627.306	185.168	413.927	193.117	657.174	142.291	960.413	450.49	816.731	50.094	811.439	271.443	-0.031	0.972913	-1.061	0.007506	-1.03	0.004006
NP7272135	GB|AC137827.20|ABE81687.1 hypothetical protein	618.209	20.2619	404.402	46.4852	511.305	121.419	1009.17	147.574	653.246	203.583	1535.01	306.708	1065.81	432.332	1446.99	60.5251	1181.64	884.544	1425.08	233.394	1351.24	475.823	-0.984	0.088888	-1.341	0.003547	-0.357	0.377472
NP7272273	GB|AC122166.47|ABE78599.1 hypothetical protein	160.767	63.48	439.965	68.2954	300.366	163.899	171.278	16.1846	151.043	25.73	167.286	49.9245	163.203	30.6637	588.57	116.536	500.074	69.8587	206.375	20.297	431.673	186.383	0.683	0.359592	-0.598	0.256541	-1.281	0.006554
NP7272303	GB|AC152352.12|ABE92505.1 AAA ATPase	1072.98	369.748	819.13	148.747	946.056	287.868	671.732	118.046	562.238	119.421	415.827	39.6068	549.932	140.731	256.573	95.1193	350.833	128.442	475.334	12.7977	360.913	124.328	0.772	0.117289	1.432	0.000686	0.66	0.041841
NP7272307	GB|AC152352.12|ABE92508.1 AAA ATPase	307.498	222.825	269.078	62.2937	288.288	147.836	159.486	37.1474	133.621	27.9265	120.684	22.164	137.93	30.9115	89.1888	4.93013	103.414	29.9427	111.694	13.1776	101.432	19.2563	0.933	0.047304	1.369	0.000803	0.436	0.172777
NP7272312	GB|AC152352.12|ABE92513.1 AAA ATPase	302.63	63.7216	385.118	115.746	343.874	94.9961	234.674	54.8045	309.049	35.4752	195.573	34.9262	246.432	62.1503	115.297	5.45871	191.364	82.3886	166.244	47.4599	157.635	58.2593	0.479	0.332851	1.163	0.001841	0.685	0.024884
NP7272363	GB|AC151666.15|ABE87163.1 hypothetical protein	67.6162	13.6411	71.9132	7.53629	69.7647	10.1336	91.6992	15.5109	63.7083	12.6914	255.858	139.667	137.088	114.275	151.581	41.7189	200.046	105.657	157.559	6.43308	169.729	61.3191	-0.651	0.389094	-1.231	0.017753	-0.58	0.208043
NP7272488	GB|AC150786.21|ABE85990.1 hypothetical protein	647.106	299.81	506.856	45.3944	576.981	206.591	484.59	74.7943	434.825	106.553	2022.05	769.353	980.489	873.446	1924.07	95.7882	2875.58	1474.72	2732.61	150.783	2510.75	865.519	-0.409	0.678145	-2.12	0.001187	-1.712	0.002209
NP7272615	GB|AC144513.22|ABE85686.1 Cyclin-like F-box	951.279	572.279	436.501	23.4445	693.89	459.043	300.176	72.0072	348.708	170.407	267.888	72.8441	305.591	105.469	337.899	33.2061	295.847	75.8036	212.893	28.1487	282.213	70.3193	1.059	0.044676	1.146	0.006099	0.087	0.845166
NP7272626	GB|AC144513.22|ABE85687.1 hypothetical protein	3420.41	2350.41	1801.71	83.0507	2611.06	1731.64	752.724	495.839	1337.29	989.904	663.689	297.032	917.901	654.92	1474.92	472.844	974.032	720.054	512.382	153.029	987.11	604.3	1.583	0.114172	1.538	0.039437	-0.045	0.959481
NP7272850	GB|AC153004.18|ABE87539.1 hypothetical protein	150.589	8.87234	260.727	35.09	205.658	64.5218	263.946	36.6472	166.222	41.5284	448.545	116.253	292.904	139.865	480.763	83.0433	539.605	255.128	495.659	97.3751	505.342	145.152	-0.425	0.504726	-1.31	0.003008	-0.884	0.017283
NP7272925	GB|AC146746.15|ABE87935.1 hypothetical protein	474.035	146.755	559.355	124.093	516.695	130.224	504.787	113.795	387.956	47.1196	1126.1	507.312	672.947	431.509	937.262	127.56	1242.37	756.122	1048.36	127.652	1076	411.042	-0.217	0.794805	-1.03	0.025016	-0.814	0.043168
NP7272940	GB|AC146746.15|ABE87942.1 hypothetical protein	548.083	178.841	688.857	48.0895	618.47	140.228	510.406	137.071	339.455	78.5237	737.727	160.493	529.196	206.441	796.753	253.053	1242.89	445.137	1105.41	94.3283	1048.35	326.989	0.288	0.645971	-0.738	0.053422	-1.025	0.004043
NP7272988	GB|AC144928.17|ABE87813.1 hypothetical protein	70.0026	43.2812	440.68	68.6606	255.342	209.417	41.2669	10.9474	63.1026	18.7223	46.0231	24.3144	50.1309	19.0861	557.034	53.4917	492.332	213.769	211.783	5.32184	420.383	193.412	1.815	0.067367	-1.195	0.113246	-3.011	0.00016
NP7273218	GB|AC124952.15|ABE93589.1 hypothetical protein	4062	1788.5	8841.15	799.986	6451.58	2896.13	4183.06	962.165	3246.5	505.515	3921.97	835.972	3783.84	803.264	6366.87	771.01	9245.72	2677.84	7806.64	789.187	7806.41	1910.75	0.646	0.195833	-0.392	0.299127	-1.037	0.002478
NP7273237	GB|AC124952.15|ABE93585.1 hypothetical protein	1701.9	788.533	5683.39	174.961	3692.64	2239.78	1682.7	494.78	1234.13	349.583	2000.81	698.317	1639.22	570.038	3693.3	599.665	5485.89	2016.96	5471.81	1273.11	4883.67	1519.61	0.952	0.180133	-0.637	0.231247	-1.589	0.001569
NP7273246	GB|AC133139.23|ABE94218.1 hypothetical protein	54.992	11.5021	457.878	20.9401	256.435	221.187	60.7446	15.3	72.1316	16.7382	58.0129	8.64572	63.6297	13.759	71.8176	18.9543	52.3602	4.09054	65.533	7.60586	63.237	13.506	1.336	0.136664	1.344	0.044999	0.008	0.992317
NP7273293	GB|AC152157.10|ABE88610.1 squalene/oxidosqualene cyclases	3748.33	243.027	502.063	224.588	2125.19	1790.33	2812.36	504.337	2484.72	118.143	3239.7	441.301	2845.59	472.505	3636.09	366.854	3495.65	282.721	3965.19	258.169	3698.98	337.424	-1.082	0.231523	-1.472	0.023952	-0.39	0.536099
NP7273295	GB|AC152157.10|ABE88612.1 hypothetical protein	678.554	109.397	1184.35	61.3616	931.449	288.168	1108.05	150.846	675.515	157.27	1789.69	332.502	1191.08	525.498	1704.86	601.752	3248.06	1076.23	2477.15	297.608	2476.69	921.282	-0.288	0.705012	-1.384	0.003376	-1.096	0.007338
NP7273423	GB|AC140104.22|ABE90711.1 hypothetical protein	1840.3	1030.85	2603.96	669.567	2222.13	882.802	1654.47	579.236	1391.2	207.008	2162.61	742.091	1736.09	589.568	3339.89	648.886	4356.52	2157.58	3994.85	468.856	3897.09	1234.17	0.312	0.617112	-0.863	0.02683	-1.175	0.001656
NP7273699	GB|AC151823.11|ABE89429.1 hypothetical protein	38.2554	5.09165	48.9145	3.78985	43.5849	7.08517	38.5269	15.5835	38.6705	7.28021	76.0682	18.2947	51.0885	22.5529	81.1427	19.2009	90.4629	24.797	93.9984	18.5384	88.5347	19.1021	-0.126	0.853442	-1.009	0.00573	-0.882	0.00626
NP7273710	GB|AC140914.20|ABE77740.1 HAT dimerisation	810.383	54.0369	65.7177	11.1959	438.05	409.361	809.926	130.039	68.5261	13.2664	89.473	10.4025	322.642	371.409	465.781	100.975	814.904	46.7949	943.214	8.70742	741.3	221.138	0.44	0.837262	-1.621	0.15434	-2.061	0.038921
NP7273768	GB|AC147712.17|ABE83102.1 hypothetical protein	358.524	110.606	344.723	77.1627	351.624	85.6286	314.79	5.82251	274.357	37.3621	472.222	176.977	353.79	128	706.461	14.5801	833.374	174.721	731.619	31.3164	757.151	106.381	0.025	0.968489	-1.128	0.000374	-1.153	7.8e-05
NP7273784	GB|AC147712.17|ABE83096.1 hypothetical protein	115.228	14.8845	130.093	13.4334	122.66	15.0697	121.529	14.9137	119.016	23.0061	269.079	80.6331	169.875	85.7344	258.369	44.6346	316.331	169.22	290.35	27.5681	288.35	92.0821	-0.343	0.55674	-1.189	0.002685	-0.846	0.011257
NP7273931	GB|AC126007.16|ABE84093.1 hypothetical protein	10047.7	4715.92	9588.4	1520.01	9818.07	3143.79	8889.65	1210.67	8161.82	1784.24	22686.9	4935.16	13246.1	7581.89	22042.2	1019.75	26686.5	7071.02	25420.9	1382.77	24716.5	4190.6	-0.304	0.649883	-1.371	0.001965	-1.067	0.004725
NP7273965	GB|AC146749.23|ABE89285.1 serine repeat antigen-related	12021.7	701.731	12448.4	967.348	12235.1	791.149	11731.4	1630.61	9259.68	2088.75	4187.63	894.71	8392.89	3612.26	5063.61	1367.65	4641.7	1201.74	5180.31	1895.53	4961.87	1336.84	0.686	0.217791	1.348	0.001965	0.662	0.059837
NP7274192	GB|AC135798.31|ABE82116.1 hypothetical protein	1993.91	1261.86	1729.94	483.966	1861.93	866.899	1321.01	319.602	1150.58	174.825	1973.1	742.529	1481.56	558.898	2290.57	304.303	3277.91	1142.48	3222.38	179.865	2930.29	767.023	0.287	0.628415	-0.728	0.046506	-1.015	0.003155
NP7274254	"GB|AC140913.25|ABE79750.1 AAA ATPase, central region; DEAD/DEAH box helicase, N-terminal"	135.387	44.708	190.819	28.0819	163.103	45.1308	76.7979	1.23794	67.2781	12.1734	84.2951	28.7276	76.1237	17.2714	218.832	27.5474	332.836	113.93	155.066	22.6822	235.578	98.2163	1.079	0.01548	-0.487	0.157944	-1.566	4.4e-05
NP7274305	"GB|AC147006.18|ABE77821.1 Integrase, catalytic region; Zinc finger, CCHC-type; Peptidase aspartic, catalytic"	596.009	110.786	2152.48	105.574	1374.24	857.988	341.238	78.5518	599.829	27.1357	607.853	104.512	516.307	147.341	963.826	76.2554	1735.34	197.16	925.082	96.7413	1208.08	412.514	1.187	0.074514	-0.034	0.963087	-1.221	0.007794
NP7274335	GB|AC119419.9|ABE85259.1 hypothetical protein	99.8657	33.0836	359.768	46.4698	229.817	146.855	284.707	43.9137	224.989	90.1592	325.953	56.0125	278.55	72.3276	452.314	84.3658	408.757	220.564	417.381	55.3656	426.151	122.91	-0.531	0.502594	-1.146	0.026897	-0.615	0.180579
NP7274365	GB|AC122161.26|ABE85467.1 hypothetical protein	191.392	39.3185	206.29	47.0739	198.841	39.6402	423.41	121.292	242.722	56.1108	299.014	141.297	321.716	125.967	539.151	102.263	930.603	468.67	298.059	63.1841	589.271	367.368	-0.623	0.37024	-1.389	0.005147	-0.767	0.06558
NP7274366	GB|AC122161.26|ABE85468.1 conserved hypothetical protein	1259.87	174.355	1938.63	561.847	1599.25	525.967	4113.89	381.388	2993.71	551.32	4480.78	353.314	3862.79	770.492	5125.55	912.918	8010.51	986.741	4625.52	956.487	5920.53	1784.48	-1.302	0.001655	-1.888	1e-05	-0.587	0.034059
NP7274508	GB|AC148360.10|ABE80557.1 hypothetical protein	134.652	19.218	273.536	69.5963	204.094	88.7232	228.116	32.9444	133.688	47.5917	323.708	36.7562	228.504	89.138	413.91	84.5587	411.582	122.11	401.74	57.4141	409.077	79.8162	-0.153	0.851605	-1.091	0.011413	-0.938	0.013521
NP7274585	"GB|AC135415.27|ABE81895.1 Protein synthesis factor, GTP-binding"	1467.9	267.176	1087.28	194.373	1277.59	295.172	1041.92	131.11	1319.18	190.675	2789.37	419.348	1716.82	847.843	2199.28	121.113	3163.08	660.308	2685.83	222.082	2682.73	546.969	-0.315	0.59591	-1.078	0.00544	-0.763	0.021357
NP7274611	GB|AC136840.24|ABE82401.1 hypothetical protein	1890.74	460.038	2138.74	180.025	2014.74	340.689	1617.8	381.899	1352.34	228.78	4890.96	1909.45	2620.37	1968.32	4677.02	1097.69	5663.09	2124.58	5687.9	681.007	5342.67	1339.77	-0.11	0.913427	-1.387	0.005754	-1.277	0.004395
NP7274927	GB|AC135801.24|ABE82190.1 hypothetical protein	134.724	34.9965	197.449	87.8127	166.086	68.9541	250.333	16.1141	215.762	10.7363	161.631	71.3589	209.242	53.5345	54.8971	6.12537	139.909	46.8787	135.42	19.4772	110.076	48.6829	-0.362	0.628313	0.652	0.160588	1.014	0.014459
NP7274943	GB|AC147483.13|ABE78513.1 hypothetical protein	88.8774	13.8497	77.2147	16.2795	83.046	14.9513	84.4756	8.9183	88.2306	11.1791	155.109	51.4298	109.272	43.5532	170.124	29.0461	223.485	65.8073	210.546	33.9393	201.385	46.504	-0.336	0.453901	-1.265	0.000374	-0.929	0.001352
NP7274969	GB|AC144476.11|ABE93417.1 hypothetical protein	269.289	101.66	612.548	112.448	440.918	211.044	399.06	116.658	397.293	4.72797	900.761	276.676	565.705	292.735	952.956	249.509	1292.48	526.659	1191.85	41.2981	1145.76	328.849	-0.386	0.615184	-1.499	0.003051	-1.113	0.009993
NP7275067	GB|AC133779.21|ABE82688.1 hypothetical protein	210.314	22.5739	246.792	41.393	228.553	35.894	295.901	71.2136	203.35	35.2481	630.47	319.745	376.574	254.959	585.116	79.5061	893.074	668.228	566.211	102.444	681.467	375.62	-0.518	0.466649	-1.469	0.003249	-0.95	0.023545
NP7275128	GB|AC146585.18|ABE90466.1 hypothetical protein	2456.71	242.986	1019.95	179.193	1738.33	809.78	517.105	38.6212	578.919	87.9912	2281.28	450.494	1125.77	897.113	4642.92	645.73	4033.68	951.279	3913.12	397.033	4196.57	696.185	0.846	0.306392	-1.4	0.017184	-2.246	0.000196
NP7275161	GB|AC144725.16|ABE92294.1 AT5g58430/mqj2_20-related	2221.94	333.207	123.294	18.0611	1172.62	1168.69	2218.79	226.198	1925.38	149.39	2186.53	88.2336	2110.23	199.33	2593.6	58.7741	2741.23	275.478	2881.03	34.1979	2738.62	188.739	-2.016	0.079318	-2.395	0.007467	-0.379	0.668724
NP7275529	GB|AC123547.15|ABE84585.1 hypothetical protein	352.574	127.182	471.449	56.8682	412.012	109.559	367.058	118.215	272.545	56.2515	732.571	229.263	457.392	248.384	692.511	81.5366	1026.71	586.972	798.821	52.3089	839.347	332.183	-0.028	0.978924	-1.004	0.023185	-0.976	0.013638
NP7275579	"GB|AC138453.8|ABE81096.1 Growth factor, cystine knot; Gibberellin regulated protein"	104.558	16.5064	142.707	70.9418	123.633	50.5834	122.957	22.3927	77.9216	30.6557	171.26	12.0194	124.046	45.062	320.536	129.764	227.389	15.9763	258.208	74.6347	268.711	85.761	0.026	0.978887	-1.145	0.006448	-1.171	0.002316
NP7275706	GB|AC137820.11|ABE81605.1 hypothetical protein	298.15	144.124	257.379	36.2093	277.764	96.6015	190.831	37.1721	193.239	27.3791	805.511	375.169	396.527	360.292	528.917	97.5322	772.492	440.329	607.606	41.87	636.338	250.753	-0.163	0.890234	-1.183	0.042067	-1.02	0.0466
NP7275794	GB|AC140032.4|ABE80462.1 hypothetical protein	503.063	59.8721	952.681	131.519	727.872	262.678	785.19	151.424	431.606	85.0016	1626.1	434.763	947.633	580.661	2223.6	395.177	2915.19	1697.02	2255.14	402.781	2464.64	956.003	-0.228	0.810398	-1.767	0.001667	-1.539	0.001782
NP7276789	GB|AC150441.2|ABD32644.1 hypothetical protein	42.8817	2.9799	58.0904	24.186	50.486	17.5194	41.2531	8.00408	42.6049	7.57541	105.813	41.4866	63.2235	38.4873	192.749	16.5109	127.077	22.9637	140.564	12.2314	153.463	33.7587	-0.206	0.783526	-1.635	0.00066	-1.429	0.000619
NP7276823	GB|AC150777.2|ABD32729.1 hypothetical protein	62.0499	27.3853	75.744	14.7785	68.8969	21.0618	104.099	13.6288	74.6016	10.6665	124.658	38.4791	101.12	30.329	146.314	44.9833	145.742	11.4688	151.484	13.4385	147.847	24.3189	-0.579	0.1775	-1.162	0.001001	-0.584	0.035884
NP7276836	"GB|AC147774.3|ABD28306.1 RNA polymerase subunit, RPB5; RNA polymerase Rpb5, N-terminal"	297.937	86.952	112.064	25.7444	205	116.85	44.3344	10.2567	58.1894	11.4178	47.4799	2.36718	50.0013	9.99303	33.1429	3.91666	32.6134	5.97098	31.4009	12.3007	32.3857	7.15354	1.859	0.000363	2.491	6e-06	0.632	0.058954
NP7276865	GB|AJ972476.1|CAJ00009.1 C3HC4 zinc finger containing protein	116.73	15.2408	215.018	17.8573	165.874	55.8446	126.975	45.7157	71.9407	36.8059	64.7062	23.3866	87.8739	43.2168	168.793	25.4003	334.755	95.3409	140.004	25.3895	214.517	104.319	1.002	0.130432	-0.315	0.575678	-1.316	0.004346
TC172418	"Midasin , related"	672.11	287.956	490.855	113.145	581.483	219.418	350.95	81.7349	455.476	60.739	327.997	112.882	378.141	96.1299	263.488	66.2742	165.775	53.0825	233.186	63.9197	220.816	68.5582	0.591	0.250728	1.384	0.000846	0.794	0.016076
TC172497	Villin headpiece; Gelsolin region	188.584	39.1431	288.196	24.6548	238.39	61.9094	172.76	8.69823	146.092	30.9711	157.806	54.3642	158.886	33.639	410.22	117.012	456.293	135.295	251.165	10.5718	372.559	129.285	0.573	0.206655	-0.615	0.059778	-1.188	0.000389
TC172508	"Plant lipoxygenase; Lipase/lipooxygenase, PLAT/LH2"	13849	15533.2	10874.5	1727.56	12361.8	10018	6780.14	5143.72	6310.89	2524.17	7317	1551.25	6802.68	2999.83	8989.56	2282.85	13917.5	1165.21	16340.3	4681.21	13082.4	4200.49	0.67	0.40401	-0.331	0.594041	-1.001	0.037557
TC172517	Leucine-rich repeat	606.003	83.4845	98.2286	14.05	352.116	283.226	83.3915	7.61702	100.129	9.09875	78.1894	17.3454	87.2365	14.4562	314.866	132.562	834.507	105.673	96.2036	14.8518	415.192	339.273	1.493	0.213441	-0.243	0.827437	-1.736	0.024485
TC172548	Prenyltransferase/squalene oxidase	4150.99	228.039	887.397	333.074	2519.19	1805.68	3673.01	357.441	2967.79	283.779	3532.35	340.653	3391.05	430.771	3831.24	629.944	3599.26	323.321	4244.89	98.0504	3891.8	456.031	-0.843	0.232793	-1.043	0.039122	-0.2	0.703932
TC172553	AAA ATPase	545.478	125.869	564.979	258.152	555.229	181.957	329.749	27.2352	303.787	51.6976	264.115	19.3699	299.217	42.034	239.491	47.1796	226.858	64.4265	312.453	32.4791	259.601	58.814	0.843	0.016041	1.071	0.000586	0.229	0.357692
TC172620	Heat shock protein Hsp70	46.602	8.75703	6597.67	1017.71	3322.14	3645.44	42.3825	8.65074	65.652	14.8966	47.2002	12.5809	51.7449	15.0632	2164.34	150.311	96.9716	34.1589	6052.17	703.26	2771.16	2643.16	3.461	0.203693	-0.959	0.682734	-4.419	0.012918
TC172654	"homologue to UniRef100_Q6YIA0 Cluster: Disease resistance protein-like protein MsR1; n=1; Medicago sativa|Rep: Disease resistance protein-like protein MsR1 - Medicago sativa (Alfalfa), partial (94%)"	552.157	161.85	567.793	73.6459	559.975	112.788	179.785	24.3866	283.156	83.8271	147.932	54.7164	203.624	80.013	203.942	16.25	287.344	211.162	180.134	49.1943	223.807	119.145	1.527	0.006	1.437	0.001844	-0.09	0.849457
TC172695	"UniRef100_A0RZI3 Cluster: Terpene synthase; n=1; Medicago truncatula|Rep: Terpene synthase - Medicago truncatula (Barrel medic), complete"	138.225	57.1692	590.362	239.715	364.294	292.611	565.643	103.728	460.818	246.808	298.334	64.2247	441.598	180.43	715.236	177.262	960.868	36.2065	486.968	118.515	721.024	231.997	-0.58	0.550388	-1.336	0.030548	-0.756	0.167141
TC172763	"Glycoside hydrolase, family 1"	1527.04	165.792	1610.96	136.391	1569	143.348	641.157	105.715	839.121	59.3194	644.061	122.048	708.113	130.589	1493.66	161.635	1570.11	154.091	809.573	60.4363	1291.11	380.669	1.165	0.001397	0.341	0.222786	-0.824	0.00172
TC172864	TIR	191.387	29.2837	399.128	52.1088	295.257	119.9	82.093	26.7347	80.6964	29.9456	42.4787	11.0015	68.4227	28.4975	181.886	58.9061	396.418	68.7101	115.07	7.80718	231.125	135.161	2.122	0.003174	0.463	0.433498	-1.659	0.001677
TC172906	Pyridoxal-dependent decarboxylase	711.808	126.776	45.8549	23.9796	378.832	373.774	984.44	296.454	81.2823	4.6046	102.615	33.561	389.446	470.615	518.417	176.77	1162.02	56.185	1129.63	112.017	936.69	332.183	-0.197	0.943431	-2.328	0.057653	-2.131	0.048764
TC172909	"Zinc finger, CCHC-type; Peptidase aspartic, catalytic"	2303.49	103.226	207.476	87.4201	1255.48	1151.22	205.009	44.4094	86.5711	38.0245	97.362	58.9348	129.647	70.2803	1236.82	94.5751	2477.61	265.879	2397.24	144.232	2037.22	621.836	2.586	0.023812	-1.531	0.083108	-4.117	3.8e-05
TC172984	U box	1056.76	75.8919	617.14	71.9245	836.949	249.705	635.813	164.23	926.148	174.517	473.784	110.252	678.582	238.313	383.145	69.1503	346.998	184.003	407.373	112.51	379.172	116.261	0.328	0.602811	1.16	0.004778	0.832	0.017763
TC173040	"similar to UniRef100_A7QMF9 Cluster: Chromosome undetermined scaffold_125, whole genome shotgun sequence; n=1; Vitis vinifera|Rep: Chromosome undetermined scaffold_125, whole genome shotgun sequence - Vitis vinifera (Grape), partial (81%)"	1739.67	224.939	1221.5	229.459	1480.58	349.068	922.294	161.159	957.623	373.047	594.136	40.8008	824.684	268.016	474.856	203.58	1023.18	153.17	369.251	49.98	622.43	330.577	0.87	0.143067	1.393	0.003051	0.524	0.184799
TC173091	"UniRef100_A2Q1M0 Cluster: Cyclin-like F-box; FBD; n=1; Medicago truncatula|Rep: Cyclin-like F-box; FBD - Medicago truncatula (Barrel medic), partial (98%)"	105.287	3.32281	74.933	16.3991	90.1101	19.7079	91.3294	19.5864	78.1066	29.965	116.545	26.6945	95.327	28.01	125.298	10.4214	285.603	78.6085	164.6	18.5093	191.834	83.0249	-0.057	0.945174	-1.021	0.006978	-0.964	0.004519
TC173140	"UniRef100_Q2HU16 Cluster: Glycoside hydrolase, family 17; n=1; Medicago truncatula|Rep: Glycoside hydrolase, family 17 - Medicago truncatula (Barrel medic), complete"	55.0503	1.26201	1026.09	343.772	540.57	574.585	351.225	44.6982	752.809	186.391	921.93	390.564	675.321	334.316	132.799	87.406	128.878	34.2657	235.447	75.133	165.708	79.7079	-1.373	0.348835	0.675	0.55361	2.048	0.023408
TC173142	SAM dependent carboxyl methyltransferase	427.7	85.2455	314.67	29.3701	371.185	84.1695	23.7932	1.29207	195.056	100.502	52.3806	14.475	90.4098	94.2919	102.387	68.0812	254.694	62.5936	393.58	109.353	250.22	145.044	2.61	0.01636	0.839	0.340618	-1.771	0.018184
TC173208	Helix-loop-helix DNA-binding	368.126	210.705	469.724	243.541	418.925	211.14	433.44	153.836	277.875	128.042	201.979	11.699	304.431	143.147	1538.14	910.603	887.203	382.339	389.695	106.759	938.346	703.892	0.399	0.72256	-1.037	0.111874	-1.435	0.01428
TC173212	"UniRef100_Q704S5 Cluster: Polygalacturonase precursor; n=1; Medicago truncatula|Rep: Polygalacturonase precursor - Medicago truncatula (Barrel medic), complete"	140.692	52.6759	84.0656	38.5556	112.379	51.638	39.6032	4.47451	54.1577	2.63821	45.613	16.2087	46.458	10.6088	40.3776	3.68403	56.8481	13.6551	66.5189	19.6235	54.5815	16.6523	1.182	0.01101	0.971	0.00817	-0.212	0.541538
TC173289	Esterase/lipase/thioesterase	178.78	39.4412	121.908	17.3573	150.344	41.3896	252.729	44.8651	289.7	65.1531	147.736	30.1205	230.055	76.5461	96.9807	22.2949	50.5859	11.7792	74.4592	18.5286	74.0086	25.4654	-0.579	0.275434	1.057	0.006845	1.636	7.8e-05
TC173397	Protein phosphatase 2C	426.113	200.111	283.596	17.9084	354.854	149.129	303.584	92.8335	204.512	22.5951	222.176	68.3599	243.424	74.4628	149.862	30.0893	105.483	14.9603	152.717	25.3418	136.021	31.1279	0.511	0.262586	1.33	0.000499	0.82	0.006325
TC173435	Beta-Ig-H3/fasciclin	2147.01	691.86	2344.47	1489.48	2245.74	1044.31	4634.44	1227.4	2432.39	567.806	3519.59	976.282	3528.81	1266.79	4062.32	874.958	5261.07	1123.67	4547.58	1263.93	4623.66	1085.87	-0.709	0.203053	-1.144	0.006255	-0.435	0.230718
TC173440	0	108.065	34.9994	154.604	44.4361	131.334	43.9267	91.4236	44.2007	78.3606	31.5383	115.083	18.6982	94.9558	32.9297	185.368	31.88	182.759	31.7037	181.035	40.5154	183.054	30.3201	0.486	0.338162	-0.531	0.130786	-1.017	0.002301
TC173466	"MCM; Nucleic acid-binding, OB-fold"	196.466	71.4343	1266.7	63.9575	731.582	589.318	1544.39	255.472	1595.68	57.3319	1197.57	53.3746	1445.88	230.274	168.289	103.983	595.972	150.404	549.87	105.709	438.044	229.09	-1.549	0.136768	0.434	0.631388	1.983	0.005836
TC173480	"UniRef100_A2Q505 Cluster: Heat shock protein DnaJ; n=1; Medicago truncatula|Rep: Heat shock protein DnaJ - Medicago truncatula (Barrel medic), complete"	214.899	53.3318	373.174	91.858	294.036	109.673	215.693	12.648	513.888	80.6455	385.849	125.017	371.81	149.522	475.794	159.291	902.606	233.796	499.413	35.2199	625.938	251.952	-0.31	0.677768	-1.081	0.016538	-0.771	0.048859
TC173561	"homologue to UniRef100_Q9ZP90 Cluster: Ferritin; n=1; Medicago sativa|Rep: Ferritin - Medicago sativa (Alfalfa), complete"	7004.36	2401.48	9897.86	3088.84	8451.11	2938.52	19233.6	4256.45	17319.3	1271.16	16976.5	1343.72	17843.1	2548.4	8469.09	3201.69	7768.31	1222.54	19919	5150.59	12052.1	6668.77	-1.137	0.03965	-0.402	0.369626	0.735	0.047816
TC173594	"Glycosyl transferase, family 8"	757.942	219.571	3097.74	479.795	1927.84	1324.3	2473.01	256.627	1305.96	151.697	2019.65	232.134	1932.87	543.415	3582.39	666.726	3866.98	846.999	2776.85	131.987	3408.74	731.177	-0.305	0.728285	-1.15	0.02432	-0.845	0.057933
TC173660	"UniRef100_Q2MIZ8 Cluster: Cytochrome P450 monooxygenase CYP711A12; n=1; Medicago truncatula|Rep: Cytochrome P450 monooxygenase CYP711A12 - Medicago truncatula (Barrel medic), complete"	327.846	127.638	231.33	24.1791	279.588	97.6986	160.973	22.837	437.391	101.886	210.871	69.0839	269.745	142.108	120.158	33.4312	85.7837	33.6653	179.212	42.0237	128.385	51.7589	0.156	0.873205	1.184	0.017796	1.027	0.02006
TC173743	"UniRef100_Q29U70 Cluster: SAM dependent isoflavanone 4'-O-methyltransferase/(+)-6a- hydroxymaackiain-3-0-methyltransferase; n=4; Medicago truncatula|Rep: SAM dependent isoflavanone 4'-O-methyltransferase/(+)-6a- hydroxymaackiain-3-0-methyltransferase - Medicago truncatula (Barrel medic), complete"	2211.58	326.984	1929.49	167.988	2070.54	279.157	2021.76	168.58	3225.71	243.235	2295.79	190.708	2514.42	574.156	1407.45	113.926	956.137	202.407	1351.57	219.547	1238.39	266.334	-0.258	0.487997	0.765	0.003205	1.024	0.000107
TC173777	Lipoxygenase	224.196	248.012	133.589	35.752	178.893	166.067	71.4999	28.931	51.3936	13.2566	67.2277	13.0846	63.3737	19.4972	115.882	40.1801	244.824	87.1348	226.468	44.5341	195.725	80.2905	1.202	0.090789	-0.369	0.537609	-1.571	0.00207
TC173797	"Transcription factor HBP-1b, related"	210.534	40.7319	342.728	158.439	276.631	126.283	90.1562	16.465	292.07	265.174	115.457	20.7816	165.894	163.799	546.008	161.203	189.827	47.2475	342.923	22.6797	359.586	176.428	1.01	0.251373	-0.332	0.652396	-1.341	0.017366
TC173821	"similar to UniRef100_A7Q0L1 Cluster: Chromosome chr7 scaffold_42, whole genome shotgun sequence; n=1; Vitis vinifera|Rep: Chromosome chr7 scaffold_42, whole genome shotgun sequence - Vitis vinifera (Grape), partial (38%)"	627.88	101.702	639.079	84.7584	633.48	83.9557	394.489	46.8708	378.101	72.7041	236.077	83.8501	336.222	96.541	277.639	19.1842	314.325	72.8554	245.494	17.6926	279.153	48.8553	0.97	0.009413	1.189	0.000417	0.219	0.410637
TC173839	"UniRef100_Q2HV13 Cluster: Plant lipid transfer/seed storage/trypsin-alpha amylase inhibitor; Pistil-specific extensin-like protein; n=1; Medicago truncatula|Rep: Plant lipid transfer/seed storage/trypsin-alpha amylase inhibitor; Pistil-specific extensin-like protein - Medicago truncatula (Barrel medic), complete"	761.48	113.222	1172.01	504.131	966.744	396.67	429.687	13.8696	702.584	421.323	936.919	593.971	689.73	425.395	3423.23	482.683	1354.29	545.796	1418.13	536.218	2065.22	1114.78	0.596	0.483459	-0.976	0.079935	-1.572	0.002846
TC173868	"similar to UniRef100_Q3ED49 Cluster: Uncharacterized protein At1g29980.2; n=1; Arabidopsis thaliana|Rep: Uncharacterized protein At1g29980.2 - Arabidopsis thaliana (Mouse-ear cress), partial (64%)"	3000.14	144.86	2504.63	640.406	2752.38	496.084	2470.69	321.47	1529.94	327.246	1404.73	238.811	1801.79	566.996	702.988	316.089	1176.51	221.681	1364.69	281.963	1081.4	379.903	0.648	0.213788	1.42	0.000846	0.772	0.021591
TC173893	Uncharacterized plant-specific domain	56.6052	10.1984	59.9164	10.2238	58.2608	9.31141	59.2517	15.2639	51.2497	7.26049	94.633	31.1642	68.3781	26.7203	137.414	37.2358	159.247	42.7689	95.806	37.0304	130.822	43.8841	-0.163	0.803459	-1.107	0.003355	-0.944	0.004391
TC173898	"Peptidase, metallopeptidases"	4507.2	1120.45	305.765	31.9368	2406.48	2407.94	179.899	31.4811	247.059	40.4426	216.471	56.4089	214.476	47.9594	196.477	108.447	169.615	32.0421	130.35	33.5988	165.481	65.64	2.468	0.024786	2.895	0.001825	0.427	0.615848
TC173914	"similar to UniRef100_Q8S8Z6 Cluster: Syringolide-induced protein 13-1-1; n=1; Glycine max|Rep: Syringolide-induced protein 13-1-1 - Glycine max (Soybean), partial (74%)"	386.786	45.7904	144.513	22.0145	265.649	136.533	295.35	18.7699	440.214	142.703	615.231	334.746	450.265	228.988	242.245	113.438	215.373	8.90196	172.985	35.6541	210.201	66.8516	-0.79	0.244657	0.216	0.712445	1.007	0.020748
TC173951	"UniRef100_Q2HSZ5 Cluster: UBA-like; n=1; Medicago truncatula|Rep: UBA-like - Medicago truncatula (Barrel medic), partial (98%)"	2165.71	361.663	1242.42	19.9511	1704.06	555.172	1577.76	461.804	2353.85	144.332	1996.77	379.605	1976.13	455.765	1115.58	17.1371	846.806	30.6198	895.038	46.1424	952.474	127.437	-0.236	0.586271	0.788	0.005456	1.025	0.000258
TC173958	P-type trefoil; UDP-glucuronosyl/UDP-glucosyltransferase	2590.38	143.184	2525.8	322.797	2558.09	226.121	1502.97	417.933	3198.52	675.063	1367.59	175.091	2023.03	972.6	762.426	250.408	1289.35	229.419	1850.48	103.877	1300.75	503.567	0.468	0.489625	1.088	0.015767	0.62	0.113197
TC173977	"similar to UniRef100_A7NUV0 Cluster: Chromosome chr18 scaffold_1, whole genome shotgun sequence; n=1; Vitis vinifera|Rep: Chromosome chr18 scaffold_1, whole genome shotgun sequence - Vitis vinifera (Grape), partial (75%)"	341.755	60.2395	216.827	28.8458	279.291	80.414	197.334	35.0047	218.251	37.0952	142.973	16.2618	186.186	42.9988	99.1344	24.1306	177.857	49.587	136.698	62.4758	137.896	53.8413	0.57	0.274064	1.077	0.00544	0.508	0.120536
TC174046	"homologue to UniRef100_A5Z2K3 Cluster: Photosystem I subunit PsaD; n=1; Glycine max|Rep: Photosystem I subunit PsaD - Glycine max (Soybean), partial (80%)"	16653.6	1509.75	6101.75	848.33	11377.7	5882.37	6342.44	590.722	4529.39	322.961	8128.59	293.521	6333.47	1601.19	16315	2116.45	14755.4	973.337	14352.4	1336.92	15140.9	1615.33	0.707	0.152885	-0.587	0.110985	-1.293	0.000494
TC174059	"similar to UniRef100_P93499 Cluster: DnaJ-like protein; n=1; Phaseolus vulgaris|Rep: DnaJ-like protein - Phaseolus vulgaris (Kidney bean) (French bean), partial (60%)"	4288.99	781.332	2850.99	242.427	3569.99	942.366	2090.93	729.244	4650.84	1391.99	3226.71	999.939	3322.83	1449.57	1644.74	1011.87	1715.71	531.957	1898.38	477.856	1752.94	629.795	0.187	0.813454	1.073	0.013666	0.886	0.020531
TC174095	"similar to UniRef100_A1YZ21 Cluster: Xyloglucan endotransglycosylase precursor; n=1; Populus tremula x Populus tremuloides|Rep: Xyloglucan endotransglycosylase precursor - Populus tremula x Populus tremuloides, partial (89%)"	3326.99	417.43	2343.29	1367.62	2835.14	1052.68	3501.12	282.842	2958.42	181.745	3370.13	567.247	3276.56	410.913	5682.04	597.712	7071.62	751.161	4896.26	932.436	5883.31	1165.25	-0.3	0.509028	-1.128	0.000786	-0.828	0.002884
TC174154	"similar to UniRef100_A7P6D7 Cluster: Chromosome chr9 scaffold_7, whole genome shotgun sequence; n=1; Vitis vinifera|Rep: Chromosome chr9 scaffold_7, whole genome shotgun sequence - Vitis vinifera (Grape), partial (60%)"	7650.11	1008.97	7292.69	644.568	7471.4	782.125	8654.66	1588.16	9119.8	872.199	14985.2	1498.36	10919.9	3273.98	13236.9	1420.67	16654.2	1315.07	15884.3	1080.96	15258.5	1907.62	-0.499	0.111103	-1.026	0.000291	-0.527	0.012745
TC174159	"UniRef100_Q2HV13 Cluster: Plant lipid transfer/seed storage/trypsin-alpha amylase inhibitor; Pistil-specific extensin-like protein; n=1; Medicago truncatula|Rep: Plant lipid transfer/seed storage/trypsin-alpha amylase inhibitor; Pistil-specific extensin-like protein - Medicago truncatula (Barrel medic), complete"	870.105	172.622	953.331	551.842	911.718	368.523	488.862	63.8574	571.663	30.4001	837.704	529.402	632.743	310.214	3597.67	908.046	1240.46	482.19	1287.76	420.598	2041.96	1292.4	0.55	0.508522	-0.998	0.063947	-1.549	0.002464
TC174167	"similar to UniRef100_Q41028 Cluster: Pisum sativum 17.9 kDa heat shock protein; n=1; Pisum sativum|Rep: Pisum sativum 17.9 kDa heat shock protein - Pisum sativum (Garden pea), partial (95%)"	71.15	17.9496	75.9093	12.0943	73.5296	13.9348	77.9577	19.9596	55.9816	13.0857	129.4	40.5477	87.7798	40.2291	112.091	8.94489	306.7	110.613	118.325	25.7446	179.039	111.441	-0.158	0.868335	-1.109	0.02304	-0.951	0.027243
TC174243	"weakly similar to UniRef100_A7PU89 Cluster: Chromosome chr7 scaffold_31, whole genome shotgun sequence; n=1; Vitis vinifera|Rep: Chromosome chr7 scaffold_31, whole genome shotgun sequence - Vitis vinifera (Grape), partial (25%)"	231.604	35.7619	155.592	42.6027	193.598	54.5058	195.16	41.3841	194.573	24.1868	220.637	75.2941	203.457	46.4522	97.4061	21.6636	96.7586	31.4404	103.782	7.17357	99.3156	19.7134	-0.093	0.862492	0.935	0.001731	1.028	0.000262
TC174246	"UniRef100_Q6VM17 Cluster: Metal transport protein; n=1; Medicago truncatula|Rep: Metal transport protein - Medicago truncatula (Barrel medic), complete"	232.026	98.8846	260.733	52.2657	246.379	72.4649	86.2224	63.5874	118.083	45.3293	66.9781	3.03098	90.4278	45.0163	94.3144	5.16596	104.681	46.3896	75.7543	4.42519	91.5832	26.6581	1.541	0.006676	1.42	0.002414	-0.12	0.799311
TC174340	"weakly similar to UniRef100_Q8LEE9 Cluster: Fasciclin-like arabinogalactan protein 12 precursor; n=1; Arabidopsis thaliana|Rep: Fasciclin-like arabinogalactan protein 12 precursor - Arabidopsis thaliana (Mouse-ear cress), partial (41%)"	1947.31	615.085	3071.97	1952.22	2509.64	1433.62	4575.35	1006.72	2846.6	680.715	4371.18	1298.79	3931.05	1208.41	4790.17	920.332	5141.19	1099.4	4128.9	1238.1	4686.75	1046.56	-0.747	0.151501	-1.028	0.009802	-0.281	0.443383
TC174346	Beta-Ig-H3/fasciclin	1609.18	576.339	2829.97	1085.93	2219.57	1025.5	3806.63	529.365	3195.69	996.077	3719.34	968.266	3573.88	796.473	4214.44	988.409	4639.97	761.683	3632.99	922.871	4162.47	890.981	-0.777	0.081579	-1.001	0.004658	-0.224	0.487991
TC174347	"similar to UniRef100_A7PEC2 Cluster: Chromosome chr11 scaffold_13, whole genome shotgun sequence; n=2; Vitis vinifera|Rep: Chromosome chr11 scaffold_13, whole genome shotgun sequence - Vitis vinifera (Grape), partial (72%)"	5815.75	1014.68	3260.73	260.302	4538.24	1548.34	4360.29	819.873	5079.41	662.815	3741.89	676.526	4393.86	853.441	2661.6	470.636	1628.56	260.661	2220.62	167.218	2170.26	529.973	0.003	0.997018	1.035	0.00137	1.032	0.000493
TC174398	"similar to UniRef100_A7NUN4 Cluster: Chromosome chr18 scaffold_1, whole genome shotgun sequence; n=1; Vitis vinifera|Rep: Chromosome chr18 scaffold_1, whole genome shotgun sequence - Vitis vinifera (Grape), partial (94%)"	82.822	10.188	71.0337	11.7061	76.9279	11.7482	53.3763	12.1451	38.8156	8.76627	36.9571	5.55771	43.0496	11.1554	46.2841	6.74991	33.1152	5.66103	33.6806	5.83951	37.6933	8.33669	0.863	0.008926	1.045	0.000443	0.181	0.44543
TC174438	Ndr	1161.22	411.221	2985.73	1094.39	2073.48	1243.13	1039.22	241.517	636.107	84.3109	749.227	38.7511	808.183	221.717	923.852	109.362	780.962	118.138	674.96	154.898	793.258	155.492	1.177	0.026555	1.187	0.005658	0.01	0.983231
TC174448	"similar to UniRef100_A7PG45 Cluster: Chromosome chr6 scaffold_15, whole genome shotgun sequence; n=1; Vitis vinifera|Rep: Chromosome chr6 scaffold_15, whole genome shotgun sequence - Vitis vinifera (Grape), partial (32%)"	4112.93	1009.67	3007.19	422.73	3560.06	919.811	4706.57	1952.66	5472.22	1706.77	5705.38	2379.23	5294.72	1816.99	7325.79	926.896	8474.82	750.273	6378.26	253.484	7392.96	1094.66	-0.526	0.223125	-1.076	0.001519	-0.551	0.043165
TC174497	Sialidase	275.171	35.0984	466.037	3.06588	370.604	106.89	215.311	28.9354	266.149	73.4071	188.802	32.4901	223.421	54.581	170.4	21.4547	151.113	31.5567	197.243	39.0638	172.919	33.8836	0.713	0.048339	1.072	0.00069	0.358	0.143215
TC174505	"UniRef100_A2Q4C9 Cluster: Homeodomain-related; n=1; Medicago truncatula|Rep: Homeodomain-related - Medicago truncatula (Barrel medic), complete"	321.974	119.855	469.389	25.0162	395.681	111.874	359.293	100.737	266.242	48.2562	386.027	153.338	337.188	109.373	706.216	133.563	1089.17	464.357	564.481	67.1573	786.622	338.746	0.229	0.733307	-0.969	0.013868	-1.198	0.001429
TC174513	"Peptidase, metallopeptidases"	1399.77	356.022	204.614	45.8701	802.193	692.866	176.35	32.2669	237.174	52.336	184.473	42.9841	199.333	47.1682	177.38	110.569	141.208	36.7583	103.006	56.3927	140.531	72.2955	1.432	0.127247	2.068	0.005045	0.636	0.325126
TC174702	"similar to UniRef100_Q4V3D9 Cluster: At3g57030; n=2; Arabidopsis thaliana|Rep: At3g57030 - Arabidopsis thaliana (Mouse-ear cress), partial (68%)"	1946.1	346.758	2285.59	107.319	2115.85	295.431	6433.51	1126.34	4513.34	459.998	6007.86	732.509	5651.57	1125.58	7442.59	1257.85	5104.63	127.296	5189.26	766.485	5912.16	1365.76	-1.404	1.4e-05	-1.464	6e-06	-0.06	0.810637
TC174706	"similar to UniRef100_A7PDK2 Cluster: Chromosome chr17 scaffold_12, whole genome shotgun sequence; n=1; Vitis vinifera|Rep: Chromosome chr17 scaffold_12, whole genome shotgun sequence - Vitis vinifera (Grape), partial (80%)"	295.073	151.293	402.137	53.1639	348.605	117.155	129.036	43.8016	126.083	40.6756	91.5941	33.6831	115.571	38.7546	145.86	32.4569	109.952	39.9128	81.2153	20.1729	112.342	39.3716	1.554	0.006063	1.602	0.000971	0.048	0.924208
TC174710	Natural resistance-associated macrophage protein	366.045	102.564	70.0158	7.48311	218.03	174.7	857.19	317.544	893.041	105.681	625.23	169.057	791.82	225.826	675.157	265.921	606.844	361.727	456.404	8.88597	579.468	244.548	-2.269	0.00444	-1.77	0.005378	0.5	0.375894
TC174756	"E-class P450, group I"	406.354	67.3537	128.092	23.8669	267.223	158.97	304.048	123.679	842.215	235.274	996.526	267.586	714.263	366.992	510.244	92.7522	461.867	8.39806	722.742	92.941	564.951	137.01	-1.435	0.065947	-1.288	0.030684	0.147	0.821047
TC174893	"similar to UniRef100_O23522 Cluster: Triacylglycerol lipase like protein; n=1; Arabidopsis thaliana|Rep: Triacylglycerol lipase like protein - Arabidopsis thaliana (Mouse-ear cress), partial (31%)"	234.28	32.7988	172.626	27.8276	203.453	43.3637	302.456	92.7523	309.235	54.4785	228.39	42.0338	280.027	69.5908	130.902	25.4523	109.017	7.80784	117.906	39.7206	119.275	25.7388	-0.45	0.223383	0.772	0.005324	1.222	4.1e-05
TC174934	Homeodomain-related	1110.5	211.603	496.668	95.9603	803.583	366.919	586.312	115.687	1401.83	409.627	510.744	74.0772	832.963	479.342	523.803	345.196	246.203	38.1937	402.2	159.103	390.735	225.846	-0.004	0.998267	1.068	0.048109	1.073	0.026325
TC174939	Homeodomain-related	324.847	121.564	149.783	56.8928	237.315	128.063	190.041	106.184	583.237	51.0482	284.182	89.0848	352.487	192.527	151.14	69.0753	90.007	16.2427	173.394	40.4269	138.18	55.368	-0.502	0.622949	0.711	0.275716	1.213	0.030565
TC174952	"similar to UniRef100_O82161 Cluster: Phi-1 protein; n=1; Nicotiana tabacum|Rep: Phi-1 protein - Nicotiana tabacum (Common tobacco), partial (86%)"	134.818	56.082	81.836	22.7029	108.327	48.0249	64.176	8.72238	122.776	44.8931	118.649	55.1279	101.867	45.6609	233.436	119.484	370.244	70.9259	118.359	23.8012	240.679	129.977	0.117	0.920404	-1.045	0.057898	-1.163	0.018789
TC174976	"similar to UniRef100_A7QUR3 Cluster: Chromosome chr1 scaffold_180, whole genome shotgun sequence; n=1; Vitis vinifera|Rep: Chromosome chr1 scaffold_180, whole genome shotgun sequence - Vitis vinifera (Grape), partial (46%)"	3796.31	297.638	7480.16	1567.66	5638.24	2256.03	2783.73	84.9751	2006.79	76.4899	2168.22	141.943	2319.58	366.573	1454.88	184.162	2509.17	508.956	2230.13	193.546	2064.73	553.535	1.204	0.003242	1.405	0.000222	0.201	0.503594
TC174987	"Glycoside hydrolase, family 5; N-6 Adenine-specific DNA methylase"	437.602	167.29	183.175	25.608	310.389	175.718	75.7367	22.4062	115.591	42.1664	68.2939	20.5614	86.5406	34.0705	147.139	87.9217	90.1317	22.5222	44.5985	8.58135	93.9564	63.6984	1.761	0.01384	1.784	0.002484	0.023	0.971455
TC175068	"weakly similar to UniRef100_A7PXY3 Cluster: Chromosome chr15 scaffold_37, whole genome shotgun sequence; n=1; Vitis vinifera|Rep: Chromosome chr15 scaffold_37, whole genome shotgun sequence - Vitis vinifera (Grape), partial (22%)"	294.748	88.9809	167.051	38.7339	230.9	93.0544	171.407	95.6111	253.956	124.496	296.887	164.365	240.75	126.351	116.382	19.6923	102.835	39.1764	95.4992	18.3411	104.905	25.474	0.054	0.963378	1.081	0.033551	1.028	0.023279
TC175076	Beta-Ig-H3/fasciclin	926.378	296.527	1185.35	348.788	1055.86	322.416	2328.26	1043.87	1104.23	218.734	2007.38	670.221	1813.29	835.935	2415.08	710.619	2919.88	1029.15	2169.65	561.026	2501.54	761.221	-0.72	0.198579	-1.249	0.003593	-0.528	0.141787
TC175128	"similar to UniRef100_Q75UJ4 Cluster: ERF-like protein; n=1; Cucumis melo|Rep: ERF-like protein - Cucumis melo (Muskmelon), partial (22%)"	53.2655	26.5795	176.709	25.9447	114.987	71.5775	36.4584	10.2129	67.1375	33.0538	171.665	59.6907	91.7537	70.4164	181.925	55.9765	207.821	20.0183	132.868	21.3527	174.205	45.6555	0.382	0.751439	-0.859	0.217443	-1.241	0.039713
TC175139	"similar to UniRef100_Q9FSG7 Cluster: Thaumatin-like protein 1a precursor; n=2; Malus x domestica|Rep: Thaumatin-like protein 1a precursor - Malus domestica (Apple) (Malus sylvestris), partial (91%)"	789.035	253.196	1265.58	579.27	1027.31	477.486	1853.27	1086.51	3201.92	1389.85	2018.59	1584.22	2357.93	1345.84	732.955	542.647	231.776	126.484	984.079	304.412	649.604	459.138	-1.055	0.40401	1.033	0.240391	2.088	0.007729
TC175192	"similar to UniRef100_A7PCX2 Cluster: Chromosome chr17 scaffold_12, whole genome shotgun sequence; n=1; Vitis vinifera|Rep: Chromosome chr17 scaffold_12, whole genome shotgun sequence - Vitis vinifera (Grape), partial (84%)"	202.426	36.998	523.671	66.58	363.048	182.428	353.754	9.25593	311.232	124.963	487.514	117.554	384.167	117.162	285.977	33.6196	132.081	17.657	121.542	27.1511	179.867	83.0604	-0.192	0.829466	0.97	0.040448	1.162	0.007438
TC175195	Cyclin-like F-box	662.538	186.973	95.334	11.1699	378.936	332.49	165.979	43.6996	811.491	24.5166	511.73	105.245	496.4	285.758	273.094	89.6917	90.7662	29.3993	102.574	5.23703	155.478	100.208	-0.713	0.605694	0.889	0.324337	1.602	0.035138
TC175199	"Glutathione S-transferase, C-terminal; Thioredoxin-like fold"	3601.96	655.144	893.858	168.119	2247.91	1543.74	3328.08	792.56	3006.65	651.115	3221.49	994.192	3185.41	728.172	1469.17	273.697	1521.26	432.028	1368.22	40.1163	1452.88	265.202	-0.812	0.218071	0.308	0.564846	1.121	0.009446
TC175237	"weakly similar to UniRef100_A7PA89 Cluster: Chromosome chr14 scaffold_9, whole genome shotgun sequence; n=1; Vitis vinifera|Rep: Chromosome chr14 scaffold_9, whole genome shotgun sequence - Vitis vinifera (Grape), partial (22%)"	1797.3	106.938	479.745	79.6618	1138.52	726.563	1059.9	157.021	1127.41	566.177	1281.46	246.078	1156.25	333.337	457.789	188.796	427.161	250.176	560.988	105.199	481.979	176.102	-0.273	0.779373	1.051	0.052369	1.324	0.007644
TC175263	"similar to UniRef100_A7NYB2 Cluster: Chromosome chr6 scaffold_3, whole genome shotgun sequence; n=1; Vitis vinifera|Rep: Chromosome chr6 scaffold_3, whole genome shotgun sequence - Vitis vinifera (Grape), partial (36%)"	531.513	157.104	315.69	86.424	423.602	163.811	307.136	57.1236	406.447	48.9912	198.631	21.6295	304.071	98.1616	216.044	82.3714	173.843	40.6423	162.445	18.7776	184.11	52.8707	0.456	0.400416	1.155	0.003171	0.699	0.032179
TC175267	"homologue to UniRef100_P51082 Cluster: Chalcone synthase 1B; n=1; Pisum sativum|Rep: Chalcone synthase 1B - Pisum sativum (Garden pea), complete"	1989.92	479.114	1268.08	100.182	1629	502.148	1319.05	365.67	1566.33	118.759	929.635	89.8872	1271.67	340.95	1113.99	306.973	568.545	162.811	731.34	190.816	804.627	313.198	0.352	0.539458	1.058	0.005524	0.706	0.029761
TC175317	"weakly similar to UniRef100_A7PK52 Cluster: Chromosome chr15 scaffold_19, whole genome shotgun sequence; n=1; Vitis vinifera|Rep: Chromosome chr15 scaffold_19, whole genome shotgun sequence - Vitis vinifera (Grape), partial (61%)"	179.777	90.6332	226.232	37.2609	203.004	66.9965	314.397	69.4883	751.441	389.627	694.887	374.481	586.908	341.454	141.899	95.7311	54.6913	11.736	260.063	33.0508	152.218	102.795	-1.379	0.143358	0.702	0.341374	2.081	0.001932
TC175350	"similar to UniRef100_A7PEI3 Cluster: Chromosome chr11 scaffold_13, whole genome shotgun sequence; n=1; Vitis vinifera|Rep: Chromosome chr11 scaffold_13, whole genome shotgun sequence - Vitis vinifera (Grape), partial (65%)"	1866.82	228.651	253.061	97.1576	1059.94	897.747	1363.26	96.7656	1201.5	104.873	1811.37	187.988	1458.71	297.976	1845.9	438.643	1896.12	507.337	1827.27	24.4114	1856.43	336.971	-1.106	0.229332	-1.457	0.02804	-0.35	0.592008
TC175558	"UniRef100_A2Q687 Cluster: Membrane bound O-acyl transferase, MBOAT; n=1; Medicago truncatula|Rep: Membrane bound O-acyl transferase, MBOAT - Medicago truncatula (Barrel medic), partial (20%)"	378.021	68.7656	265.019	20.141	321.52	76.7109	260.47	79.4278	263.473	62.0911	151.388	24.4419	225.11	75.8236	93.9495	11.8584	177.028	30.826	153.176	6.49374	141.384	40.6889	0.555	0.249251	1.21	0.001413	0.655	0.031779
TC175595	"similar to UniRef100_Q41399 Cluster: Chalcone reductase; n=2; Sesbania rostrata|Rep: Chalcone reductase - Sesbania rostrata, partial (74%)"	5100.95	564.233	11209.4	428.461	8155.19	3375.63	13321.9	2656.62	2332.98	255.27	1925.46	159.497	5860.13	5756.51	9538.06	1523.55	12488.5	1571.5	10257.9	694.515	10761.5	1758.72	0.957	0.336096	-0.495	0.516547	-1.452	0.018596
TC175611	"similar to UniRef100_Q9SIJ8 Cluster: Expressed protein; n=2; Arabidopsis thaliana|Rep: Expressed protein - Arabidopsis thaliana (Mouse-ear cress), partial (92%)"	84.5203	20.691	304.171	45.8412	194.346	124.442	208.819	108.169	147.935	43.7011	97.0347	20.6177	151.263	76.5375	91.2368	15.4204	62.1507	17.2448	74.7812	21.8264	76.0563	20.3084	0.206	0.844807	1.106	0.043458	0.9	0.061902
TC175716	"weakly similar to UniRef100_Q8LJU6 Cluster: Invertase inhibitor-like protein; n=1; Ipomoea batatas|Rep: Invertase inhibitor-like protein - Ipomoea batatas (Sweet potato) (Batate), partial (17%)"	139.914	24.9902	36.1954	4.20777	88.0545	59.0265	78.0953	37.0982	55.1714	6.95065	39.6085	11.0683	57.6251	25.8436	36.7426	9.4969	29.331	5.33402	40.3122	7.52723	35.4619	8.20721	0.4	0.634071	1.028	0.046329	0.628	0.172777
TC175945	0	1412.1	167.239	1273.39	188.879	1342.75	176.719	1193.35	329.731	1890.75	80.3977	1384.03	125.344	1489.38	360.776	1075.1	51.9542	159.148	13.8157	822.992	29.1233	685.747	410.898	-0.12	0.932421	1.359	0.036035	1.479	0.011665
TC175968	"similar to UniRef100_A7PMG2 Cluster: Chromosome chr14 scaffold_21, whole genome shotgun sequence; n=1; Vitis vinifera|Rep: Chromosome chr14 scaffold_21, whole genome shotgun sequence - Vitis vinifera (Grape), partial (67%)"	288.172	62.1934	432.011	149.737	360.091	129.316	127.901	21.7321	254.413	76.4256	100.338	18.8672	160.884	82.0383	115.889	52.2203	143.396	51.1849	97.4944	9.98633	118.926	41.9749	1.24	0.025762	1.606	0.000938	0.366	0.359783
TC176007	"similar to UniRef100_A7PJT0 Cluster: Chromosome chr12 scaffold_18, whole genome shotgun sequence; n=1; Vitis vinifera|Rep: Chromosome chr12 scaffold_18, whole genome shotgun sequence - Vitis vinifera (Grape), partial (52%)"	140.053	82.72	71.1164	19.0799	105.585	65.6379	108.604	21.872	294.422	101.988	70.0481	16.0487	157.691	116.53	48.5914	17.3416	36.8373	3.47547	70.4518	21.1431	51.9602	20.2041	-0.466	0.632952	0.916	0.127841	1.382	0.011054
TC176014	"homologue to UniRef100_Q05JX9 Cluster: Pinoresinol-lariciresinol reductase homolog; n=1; Lotus japonicus|Rep: Pinoresinol-lariciresinol reductase homolog - Lotus japonicus, complete"	1860.82	79.7654	1399.51	146.646	1630.16	273.842	1253.97	470.87	2151.89	573.124	1333.99	570.508	1579.95	635.705	814.483	158.252	571.564	147.318	874.427	130.912	753.491	187.782	0.139	0.844255	1.141	0.003355	1.003	0.003523
TC176016	"similar to UniRef100_A7PK40 Cluster: Chromosome chr15 scaffold_19, whole genome shotgun sequence; n=1; Vitis vinifera|Rep: Chromosome chr15 scaffold_19, whole genome shotgun sequence - Vitis vinifera (Grape), partial (75%)"	547.338	78.6215	176.75	34.4148	362.044	210.112	588.217	162.031	412.067	93.7388	384.358	33.2869	461.547	134.932	273.158	86.1338	271.509	123.412	151.704	17.8981	232.124	96.8545	-0.535	0.473015	0.521	0.31104	1.056	0.016811
TC176042	"similar to UniRef100_A7PEI3 Cluster: Chromosome chr11 scaffold_13, whole genome shotgun sequence; n=1; Vitis vinifera|Rep: Chromosome chr11 scaffold_13, whole genome shotgun sequence - Vitis vinifera (Grape), partial (68%)"	887.147	27.1232	327.613	115.299	607.38	315.492	737.381	44.8309	808.148	60.3444	908.077	219.715	817.869	137.833	1189.83	391.137	1416.44	340.329	883.946	85.5684	1163.4	350.13	-0.613	0.28525	-1.084	0.009524	-0.47	0.196372
TC176090	Response regulator receiver; CCT	4402.03	932.127	1711.07	229.382	3056.55	1594.04	5015.49	1082.64	3272.22	492.241	6076.69	655.342	4788.13	1401.69	7695.63	149.321	10243.8	1250.02	8722.48	796.922	8887.31	1337.07	-0.759	0.133196	-1.696	0.000228	-0.937	0.007016
TC176104	"similar to UniRef100_A7P967 Cluster: Chromosome chr3 scaffold_8, whole genome shotgun sequence; n=1; Vitis vinifera|Rep: Chromosome chr3 scaffold_8, whole genome shotgun sequence - Vitis vinifera (Grape), complete"	2613.87	914.697	4428.36	355.142	3521.12	1171.68	3123.27	285.616	3952.54	562.014	3065.95	347.19	3380.59	560.465	1964.23	94.0344	1482.72	197.004	1462.45	68.0367	1636.47	271.248	-0.003	0.996388	1.044	0.000666	1.047	0.000184
TC176109	"similar to UniRef100_A7QJE1 Cluster: Chromosome chr8 scaffold_106, whole genome shotgun sequence; n=1; Vitis vinifera|Rep: Chromosome chr8 scaffold_106, whole genome shotgun sequence - Vitis vinifera (Grape), partial (82%)"	773.367	215.628	271.849	42.3571	522.608	307.851	436.619	78.7453	697.463	92.033	558.79	117.332	564.291	141.01	328.28	111.816	213.079	83.873	262.733	58.4367	268.031	90.7868	-0.282	0.709571	0.824	0.062694	1.107	0.006683
TC176166	"homologue to UniRef100_Q40366 Cluster: Peroxidase precursor; n=1; Medicago sativa|Rep: Peroxidase precursor - Medicago sativa (Alfalfa), complete"	8574.77	480.657	5702.91	239.018	7138.84	1609.21	11861	2920.34	8125.87	1214.99	7370.18	723.255	9119.03	2639.74	2538.02	376.258	4658.55	756.201	6312.59	676.198	4503.05	1725.58	-0.337	0.564846	0.741	0.044285	1.078	0.002171
TC176182	Kunitz inhibitor ST1-like	171.771	41.1615	361.197	156.556	266.484	145.761	347.863	73.0943	333.814	39.5178	341.739	11.2332	341.139	42.3658	415.786	168.828	835.435	150.543	354.85	82.7188	535.357	256.612	-0.505	0.452899	-1.013	0.024618	-0.508	0.206174
TC176210	"similar to UniRef100_A7NW40 Cluster: Chromosome chr5 scaffold_2, whole genome shotgun sequence; n=1; Vitis vinifera|Rep: Chromosome chr5 scaffold_2, whole genome shotgun sequence - Vitis vinifera (Grape), partial (93%)"	734.882	214.381	2091.82	408.555	1413.35	798.457	629.424	152.461	789.032	110.793	723.347	55.9167	713.935	120.366	1597.73	235.593	1416.93	299.68	1643.13	654.442	1552.6	392.609	0.784	0.157453	-0.311	0.493147	-1.095	0.004297
TC176268	"similar to UniRef100_Q42556 Cluster: ATPase 9, plasma membrane-type; n=1; Arabidopsis thaliana|Rep: ATPase 9, plasma membrane-type - Arabidopsis thaliana (Mouse-ear cress), partial (8%)"	689.594	63.0892	960.804	47.2172	825.199	156.686	588.612	95.0331	90.9245	11.8035	78.7056	13.7794	252.747	256.556	1045.22	81.6769	922.389	71.4898	1167.05	175.667	1044.89	147.932	2.342	0.009726	-0.35	0.666786	-2.693	0.00019
TC176275	EGF-like	3665.44	263.053	216.87	76.4519	1941.16	1896.79	143.59	12.8719	254.122	11.8877	122.905	35.6578	173.539	64.2456	215.664	12.4186	96.3435	25.8598	130.321	41.593	147.443	58.9292	2.419	0.051073	2.676	0.006539	0.257	0.80397
TC176289	"Glycoside hydrolase, family 16; Xyloglucan endo-transglycosylase, C-terminal"	2965.17	271.355	1287.91	542.027	2126.54	995.455	2271.88	243.569	2556.81	420.68	2788.03	693.687	2538.9	479.07	4276.29	655.864	7159.7	1141.53	4376.04	879.972	5270.68	1623.57	-0.397	0.505693	-1.415	0.001084	-1.019	0.004601
TC176301	"weakly similar to UniRef100_Q6UEJ1 Cluster: Ripening-related protein; n=1; Pisum sativum|Rep: Ripening-related protein - Pisum sativum (Garden pea), partial (58%)"	64.9338	18.9268	244.84	43.3035	154.887	102.972	164.083	58.0569	123.709	22.7198	111.46	13.7525	133.084	39.8453	286.19	52.3727	448.328	347.913	224.643	51.4243	319.721	204.014	-0.057	0.964588	-1.195	0.032724	-1.138	0.022382
TC176302	ABC-2; AAA ATPase	1258.48	263.61	5347.58	490.329	3303.03	2267.2	181.907	23.3535	5441.63	2300.11	103.182	31.3798	1908.91	2888.64	3579.67	1064.25	1227.7	308.411	4087.97	503.224	2965.11	1454.87	2.513	0.195552	0	0.999974	-2.513	0.043112
TC176339	"UniRef100_A2Q3W4 Cluster: NAD-dependent epimerase/dehydratase; n=1; Medicago truncatula|Rep: NAD-dependent epimerase/dehydratase - Medicago truncatula (Barrel medic), complete"	3017.31	185.377	2820.37	504.761	2918.84	356.784	3278.36	1081.35	3996.4	1060.13	2090.3	1064.23	3121.69	1245.59	1647.14	334.602	1036.79	227.648	1353.36	208.264	1345.77	348.812	0.02	0.984247	1.152	0.004593	1.133	0.002137
TC176354	"weakly similar to UniRef100_A7QFP4 Cluster: Chromosome chr8 scaffold_88, whole genome shotgun sequence; n=1; Vitis vinifera|Rep: Chromosome chr8 scaffold_88, whole genome shotgun sequence - Vitis vinifera (Grape), partial (28%)"	143.099	52.1843	295.89	89.4969	219.494	106.286	71.2391	22.9463	193.41	13.2686	161.801	31.5863	142.15	58.6588	70.1555	20.6547	62.2328	14.8802	77.0207	22.1312	69.803	18.0424	0.623	0.379448	1.547	0.002765	0.924	0.030925
TC176361	"Lipase, class 3"	1406.94	1585.14	1336.89	39.0096	1371.91	1003.57	483.368	287.937	225.273	76.9559	180.492	106.284	296.377	212.31	1409.44	202.544	1584.5	114.581	912.613	28.4298	1302.19	323.815	2.163	0.006475	-0.19	0.805539	-2.353	0.000193
TC176378	0	1206.01	75.8971	478.634	11.1989	842.324	401.347	703.972	139.733	780.524	168.555	566.811	127.293	683.769	157.57	281.038	59.9005	384.447	141.886	326.939	9.4862	330.808	89.2517	0.186	0.781596	1.243	0.002121	1.057	0.002688
TC176383	0	337.383	175.483	238.477	98.5917	287.93	138.349	148.269	26.8306	165.799	17.5999	267.215	163.146	193.761	100.021	116.333	24.0621	175.213	125.158	103.602	30.4245	131.716	73.3958	0.564	0.454496	1.125	0.026015	0.561	0.213936
TC176405	"similar to UniRef100_A7PCC8 Cluster: Chromosome chr2 scaffold_11, whole genome shotgun sequence; n=1; Vitis vinifera|Rep: Chromosome chr2 scaffold_11, whole genome shotgun sequence - Vitis vinifera (Grape), partial (74%)"	826.587	59.3964	345.689	63.5683	586.138	269.085	1379.29	389.713	1403.35	540.781	2964.03	849.042	1915.56	953.815	1267.83	493.392	681.48	360.002	755.586	190.334	901.632	422.821	-1.705	0.014472	-0.626	0.25303	1.079	0.023112
TC176408	"similar to UniRef100_A7NWF6 Cluster: Chromosome chr5 scaffold_2, whole genome shotgun sequence; n=1; Vitis vinifera|Rep: Chromosome chr5 scaffold_2, whole genome shotgun sequence - Vitis vinifera (Grape), partial (83%)"	121.092	54.3904	701.081	151.89	411.086	333.658	130.961	13.2994	124.917	35.5392	159.966	46.0896	138.614	33.9753	1028.87	134.033	638.578	142.827	543.244	75.6438	736.898	246.329	1.034	0.251383	-1.344	0.03703	-2.377	0.000314
TC176562	"similar to UniRef100_P49173 Cluster: Probable aquaporin NIP-type; n=1; Nicotiana alata|Rep: Probable aquaporin NIP-type - Nicotiana alata (Winged tobacco) (Persian tobacco), partial (77%)"	5678.98	664.259	1813.83	260.391	3746.41	2164.59	2904.07	322.998	1468.67	579.484	2195.94	465.99	2189.56	742.064	7591.69	257.091	5462.86	639.986	3042.36	112.528	5365.64	2001.99	0.635	0.414717	-0.649	0.22587	-1.284	0.00754
TC176581	"Glycoside hydrolase, family 18"	7221.52	1313.13	6264.81	1654.6	6743.17	1435.06	4898.81	1354.69	15532.2	2542.91	11606.1	3242.24	10679	5136.84	5442.99	1994.86	2526.3	693.273	5274.63	1233.1	4414.64	1872.5	-0.505	0.539458	0.713	0.178755	1.218	0.010376
TC176656	"similar to UniRef100_A7PNX9 Cluster: Chromosome chr8 scaffold_23, whole genome shotgun sequence; n=1; Vitis vinifera|Rep: Chromosome chr8 scaffold_23, whole genome shotgun sequence - Vitis vinifera (Grape), partial (82%)"	575.592	105.685	279.671	17.1508	427.632	175.659	569.446	318.657	323.645	84.4745	145.281	29.2406	346.124	247.794	272.694	107.797	141.86	39.3848	71.6071	9.94677	162.054	105.493	0.488	0.649959	1.546	0.01973	1.058	0.066352
TC176735	"weakly similar to UniRef100_Q06I89 Cluster: Fasciclin-like protein FLA17; n=1; Triticum aestivum|Rep: Fasciclin-like protein FLA17 - Triticum aestivum (Wheat), partial (38%)"	1580.08	439.891	2955.07	1594.55	2267.57	1289.04	3955.61	1105.48	2748.73	445.64	3752.63	542.571	3485.66	861.372	4212.3	1003.02	5190.7	1307.25	3707.68	717.177	4370.23	1110.73	-0.743	0.125869	-1.065	0.005111	-0.323	0.334378
TC176738	"similar to UniRef100_Q8GWD5 Cluster: UPF0497 membrane protein At2g39530; n=1; Arabidopsis thaliana|Rep: UPF0497 membrane protein At2g39530 - Arabidopsis thaliana (Mouse-ear cress), partial (38%)"	2148.53	325.288	643.956	65.9554	1396.24	850.403	374.855	137.677	2655.26	747.594	646.17	191.779	1225.43	1147.8	408.745	99.4874	265.719	56.8833	331.303	144.854	335.256	111.236	0.496	0.707256	1.873	0.016876	1.377	0.043269
TC176842	"UniRef100_Q6E2Z6 Cluster: 1-Cys peroxiredoxin; n=1; Medicago truncatula|Rep: 1-Cys peroxiredoxin - Medicago truncatula (Barrel medic), complete"	137.4	32.0262	144.144	38.3352	140.772	31.808	333.374	91.5397	241.385	109.498	290.664	46.6247	288.474	85.0007	103.055	16.1402	229.01	114.953	121.291	30.826	151.118	84.1503	-1.004	0.066875	0.027	0.963866	1.031	0.006947
TC176866	"similar to UniRef100_Q2HVI3 Cluster: Ribosomal protein L30; n=2; Medicago truncatula|Rep: Ribosomal protein L30 - Medicago truncatula (Barrel medic), partial (9%)"	1050.6	26.854	1027.93	67.6763	1039.27	47.6941	886.578	163.255	118.108	40.5859	76.5534	29.814	360.413	404.164	436.707	97.9658	1327.77	243.982	472.663	80.1229	745.715	457.93	2.434	0.040676	0.694	0.485783	-1.739	0.030925
TC176867	"similar to UniRef100_Q9FQE5 Cluster: Glutathione S-transferase GST 13; n=1; Glycine max|Rep: Glutathione S-transferase GST 13 - Glycine max (Soybean), partial (97%)"	2669.16	307.702	2149.65	106.217	2409.4	351.215	2772.55	560.766	2854.6	391.799	1746.15	389.111	2457.77	664.045	1374.45	35.2508	995.587	5.82625	1227.12	217.157	1199.05	198.658	0.011	0.987192	1.012	0.000591	1.001	0.000182
TC176945	"similar to UniRef100_A7P346 Cluster: Chromosome chr1 scaffold_5, whole genome shotgun sequence; n=1; Vitis vinifera|Rep: Chromosome chr1 scaffold_5, whole genome shotgun sequence - Vitis vinifera (Grape), partial (17%)"	2052.87	413.958	5461.86	237.283	3757.36	1891.41	5114.89	417.299	4552.59	121.886	4218.5	367.805	4628.66	484.751	941.843	241.889	1332.96	303.103	3921.85	197.46	2065.55	1419.26	-0.471	0.602058	0.986	0.078594	1.456	0.005214
TC176960	"similar to UniRef100_A7P020 Cluster: Cytosine-specific methyltransferase; n=1; Vitis vinifera|Rep: Cytosine-specific methyltransferase - Vitis vinifera (Grape), partial (23%)"	3690.58	412.253	878.368	339.47	2284.48	1576.91	656.186	132.084	521.664	44.0552	471.167	136.18	549.672	127.839	2345.47	439.085	2864.28	547.197	3261.96	147.443	2823.9	535.63	1.712	0.010378	-0.661	0.202441	-2.373	3.8e-05
TC176985	"similar to UniRef100_Q96424 Cluster: O-methyltransferase; n=1; Glycyrrhiza echinata|Rep: O-methyltransferase - Glycyrrhiza echinata (Licorice), partial (40%)"	679.773	124.259	592.663	197.072	636.218	154.879	1100.17	457.863	844.46	404.648	794.224	369.703	912.95	384.322	432.262	393.827	156.57	68.5088	383.384	60.3726	324.072	238.934	-0.43	0.667057	1.244	0.038939	1.674	0.003096
TC177028	Lipoxygenase	588.908	305.337	393.051	118.647	490.979	233.305	315.721	130.647	244.209	58.0948	187.976	16.2867	249.302	90.8384	123.929	14.4987	181.543	94.6174	175.426	15.0799	160.299	55.6651	0.92	0.10853	1.56	0.001106	0.64	0.088395
TC177079	"weakly similar to UniRef100_A7R2P2 Cluster: Chromosome undetermined scaffold_438, whole genome shotgun sequence; n=1; Vitis vinifera|Rep: Chromosome undetermined scaffold_438, whole genome shotgun sequence - Vitis vinifera (Grape), partial (22%)"	726.84	53.6058	36.7006	1.94651	381.77	379.524	34.5019	3.12917	35.3451	4.28991	39.7723	5.6587	36.5398	4.58967	34.7151	1.13363	42.3852	4.36902	33.3491	2.76726	36.8165	4.9801	2.168	0.065947	2.159	0.017367	-0.009	0.992803
TC177107	"weakly similar to UniRef100_O94317 Cluster: Sequence orphan; n=1; Schizosaccharomyces pombe|Rep: Sequence orphan - Schizosaccharomyces pombe (Fission yeast), partial (6%)"	1535.29	258.122	406.098	88.2648	970.696	642.1	812.969	361.701	1908.33	1299.18	502.902	226.158	1074.73	936.14	412.009	309.687	304.831	138.929	387.244	115.12	368.028	185.679	-0.087	0.958187	1.241	0.091846	1.329	0.040928
TC177113	"weakly similar to UniRef100_Q40785 Cluster: Pennisetum ciliare possible apospory-associated mRNA clone pSUB 3-1a, partial cds; n=1; Cenchrus ciliaris|Rep: Pennisetum ciliare possible apospory-associated mRNA clone pSUB 3-1a, partial cds - Cenchrus ciliaris (Buffelgrass) (Pennisetum ciliare), partial (21%)"	396.317	154.826	146.82	29.0338	271.569	169.116	220.22	27.2625	290.5	69.2377	780.485	151.638	430.401	277.485	778.213	42.9178	706.89	144.77	659.234	84.657	714.779	100.901	-0.637	0.419642	-1.598	0.004254	-0.961	0.040339
TC177143	"UniRef100_Q2HTL3 Cluster: WD40-like; n=1; Medicago truncatula|Rep: WD40-like - Medicago truncatula (Barrel medic), complete"	3058.89	722.238	2643.02	446.789	2850.96	583.424	1985.85	386.377	1830.91	286.629	1670.31	466.035	1829.02	361.702	1550.08	59.5998	1174.24	110.566	1207.72	182.939	1310.68	211.566	0.642	0.029484	1.112	0.000109	0.47	0.020782
TC177153	"similar to UniRef100_Q8S4C1 Cluster: Chalcone reductase; n=1; Pueraria montana var. lobata|Rep: Chalcone reductase - Pueraria lobata (Kudzu vine), partial (89%)"	6849.68	1090.82	2096.02	561.809	4472.85	2716.87	4844.93	1558.41	7621	1121.62	4083.21	1780.88	5516.38	2077.23	2457.13	345.129	649.128	372.347	1569.42	381.942	1558.56	844.918	-0.462	0.699988	1.545	0.029253	2.007	0.002588
TC177181	"similar to UniRef100_Q39873 Cluster: Lea protein precursor; n=1; Glycine max|Rep: Lea protein precursor - Glycine max (Soybean), partial (28%)"	359.765	179.678	391.937	74.3078	375.851	124.229	618.301	123.601	424.27	96.8656	371.811	55.651	471.461	139.943	204.164	74.0427	262.838	69.025	225.751	64.5818	230.918	65.3062	-0.346	0.514397	0.684	0.045379	1.03	0.001746
TC177221	"UniRef100_A4ZVU9 Cluster: CCAAT-binding transcription factor; n=1; Medicago truncatula|Rep: CCAAT-binding transcription factor - Medicago truncatula (Barrel medic), complete"	475.306	76.8373	63.3219	2.18129	269.314	230.831	545.342	99.7299	46.6572	10.6295	45.5138	9.65585	212.504	254.662	463.441	182.233	399.681	121.257	486.518	30.3737	449.88	117.158	0.739	0.679762	-1.33	0.221692	-2.068	0.029176
TC177299	"similar to UniRef100_A7NZJ4 Cluster: Chromosome chr6 scaffold_3, whole genome shotgun sequence; n=1; Vitis vinifera|Rep: Chromosome chr6 scaffold_3, whole genome shotgun sequence - Vitis vinifera (Grape), partial (52%)"	101.033	26.1551	102.551	37.8809	101.792	29.1258	130.251	13.2062	63.0921	26.9032	66.5186	18.8403	86.6204	37.2325	300.935	120.882	358.897	61.0332	135.624	52.5623	265.152	123.864	0.308	0.737265	-1.265	0.017647	-1.573	0.00185
TC177326	"similar to UniRef100_Q8S8Z8 Cluster: Syringolide-induced protein B13-1-9; n=1; Glycine max|Rep: Syringolide-induced protein B13-1-9 - Glycine max (Soybean), partial (87%)"	533.496	95.3081	372.106	85.9641	452.801	120.014	405.069	98.8806	557.729	261.356	696.857	508.952	553.218	316.63	278.846	181.938	153.816	30.3131	186.7	59.6373	206.454	112.004	-0.153	0.872294	1.22	0.012897	1.373	0.002517
TC177352	"similar to UniRef100_A7PWY5 Cluster: Chromosome chr12 scaffold_36, whole genome shotgun sequence; n=1; Vitis vinifera|Rep: Chromosome chr12 scaffold_36, whole genome shotgun sequence - Vitis vinifera (Grape), partial (73%)"	178.506	70.1306	97.5706	43.475	138.038	68.4727	577.861	109.86	224.371	130.767	305.228	63.2461	369.153	184.445	347.698	221.313	651.31	257.84	308.648	72.1694	435.885	237.819	-1.387	0.079135	-1.629	0.007949	-0.242	0.694615
TC177362	Disease resistance protein	1167.85	247.656	891.362	123.036	1029.6	231.347	523.096	63.8604	834.708	155.811	512.594	89.4275	623.466	184.958	352.754	64.9467	579.259	337.225	399.322	31.094	443.778	201.141	0.746	0.096204	1.279	0.00083	0.533	0.071155
TC177456	"similar to UniRef100_Q8LDC8 Cluster: Ethylene-responsive transcription factor 1B; n=1; Arabidopsis thaliana|Rep: Ethylene-responsive transcription factor 1B - Arabidopsis thaliana (Mouse-ear cress), partial (64%)"	172.344	62.7655	45.6023	19.2754	108.973	80.8915	60.9068	32.3869	77.687	30.5281	39.6786	4.06922	59.4241	27.7752	31.8864	10.7337	33.2644	7.52268	32.3677	7.59752	32.5062	7.59923	0.622	0.456382	1.41	0.012809	0.788	0.106507
TC177475	"similar to UniRef100_A7PJK6 Cluster: Chromosome chr12 scaffold_18, whole genome shotgun sequence; n=1; Vitis vinifera|Rep: Chromosome chr12 scaffold_18, whole genome shotgun sequence - Vitis vinifera (Grape), partial (34%)"	53.8707	12.1289	76.9418	17.0255	65.4062	18.2886	156.034	40.7553	169.882	73.6057	122.697	54.3717	149.538	54.3136	56.4504	22.9775	48.6752	4.95325	60.6176	5.38235	55.2477	13.15	-1.137	0.016085	0.231	0.575441	1.368	0.000262
TC177511	"weakly similar to UniRef100_A7P2Y2 Cluster: Chromosome chr1 scaffold_5, whole genome shotgun sequence; n=1; Vitis vinifera|Rep: Chromosome chr1 scaffold_5, whole genome shotgun sequence - Vitis vinifera (Grape), partial (27%)"	765.88	401.35	509.305	128.427	637.593	301.296	588.008	115.749	1802.63	364.149	463.951	70.6699	951.528	669.396	260.707	134.002	246.696	42.1878	471.443	115.703	326.282	142.023	-0.401	0.685307	0.982	0.093568	1.382	0.009529
TC177522	"weakly similar to UniRef100_Q10MN9 Cluster: Exonuclease family protein, expressed; n=1; Oryza sativa Japonica Group|Rep: Exonuclease family protein, expressed - Oryza sativa subsp. japonica (Rice), partial (38%)"	518.941	87.4473	392.289	40.1633	455.615	92.2837	448.798	40.3703	486.826	59.5278	262.249	48.3842	399.291	112.755	204.934	23.0783	195.928	71.0037	197.338	15.6737	199.4	38.3738	0.226	0.638244	1.197	0.000515	0.971	0.00087
TC177538	"homologue to UniRef100_Q0GC24 Cluster: Homocysteine S-methyltransferase; n=1; Medicago sativa|Rep: Homocysteine S-methyltransferase - Medicago sativa (Alfalfa), complete"	1050	365.04	1268.8	332.648	1159.4	334.553	266.484	51.1311	1735.78	1109.98	577.146	123.786	859.803	873.051	336.791	67.5602	186.339	82.9009	196.651	30.0062	239.927	91.5532	0.87	0.368558	2.324	0.001412	1.454	0.014436
TC177581	Uncharacterized Cys-rich domain	113.759	52.7014	89.5991	12.3474	101.679	36.7024	74.1436	3.77843	81.5635	18.212	41.5311	3.51165	65.7461	20.7298	45.1831	3.2735	52.0868	5.16585	39.7969	5.35451	45.6889	6.70689	0.635	0.124091	1.105	0.001274	0.47	0.082659
TC177673	"homologue to UniRef100_Q6A174 Cluster: Copper/topa quinone amine oxidase; n=1; Lathyrus sativus|Rep: Copper/topa quinone amine oxidase - Lathyrus sativus (Chickling vetch), partial (70%)"	326.496	28.3215	75.8913	15.3973	201.193	138.768	778.865	170.013	225.183	158.152	408.648	34.2347	470.899	270.985	432.505	61.8489	516.888	69.0406	368.778	33.6368	439.39	81.0596	-1.277	0.208171	-1.472	0.043993	-0.196	0.807153
TC177677	"similar to UniRef100_O49855 Cluster: Acid phosphatase; n=1; Glycine max|Rep: Acid phosphatase - Glycine max (Soybean), partial (85%)"	3420.31	2305.1	4019.99	658.669	3720.15	1551.39	3558.84	1586.37	660.32	248.596	797.936	274.363	1672.36	1633.64	5157.09	1961.8	4826.49	484.569	2263.29	507.243	4082.29	1722.46	1.463	0.151287	-0.21	0.830162	-1.672	0.014142
TC177723	Armadillo	3444.72	164.959	396.852	52.0692	1920.79	1672.97	3941.19	298.33	3623.59	318.851	3620.55	145.597	3728.44	280.051	3558.91	543.369	3252.24	364.209	3485.24	29.8589	3432.13	355.553	-1.674	0.050345	-1.551	0.018842	0.123	0.869933
TC177757	"similar to UniRef100_A7P114 Cluster: Chromosome chr19 scaffold_4, whole genome shotgun sequence; n=1; Vitis vinifera|Rep: Chromosome chr19 scaffold_4, whole genome shotgun sequence - Vitis vinifera (Grape), partial (33%)"	976.031	81.3632	834.942	115.128	905.487	117.99	1419.57	276.154	1652.85	467.218	2303.02	911.337	1791.81	662.176	2157.09	433.451	2235.95	368.297	1537.56	225.912	1976.87	450.959	-0.913	0.020642	-1.104	0.001176	-0.19	0.519627
TC177786	"homologue to UniRef100_O64450 Cluster: Light harvesting chlorophyll a/b-binding protein precursor; n=1; Nicotiana sylvestris|Rep: Light harvesting chlorophyll a/b-binding protein precursor - Nicotiana sylvestris (Wood tobacco), partial (98%)"	5012.6	2558.36	13956	2704.92	9484.29	5435.06	4964.69	1478.18	4964.67	2579.78	2516.48	792.18	4148.61	1966.05	14445.9	5151.1	12895.3	1912.37	10307.6	2314.47	12549.6	3487.88	1.07	0.144343	-0.627	0.264688	-1.697	0.001367
TC177842	Cyclin-like F-box; Galactose-binding like	1473.48	871.787	1089.75	252.55	1281.62	611.305	436.456	179.967	741.806	444.916	360.848	45.6134	513.037	297.683	545.471	93.2147	421.502	207.825	270.214	51.7458	412.396	167.01	1.354	0.037294	1.639	0.002283	0.284	0.558497
TC177848	"homologue to UniRef100_Q40310 Cluster: Chalcone reductase; n=1; Medicago sativa|Rep: Chalcone reductase - Medicago sativa (Alfalfa), partial (64%)"	5093.73	1003.83	3035.04	605.776	4064.39	1349.56	3910.61	780.728	4984.68	1543.04	2706.31	1188.28	3867.2	1440.49	1694.52	430.027	1355.92	497.121	1999.63	680.352	1683.35	549.086	0.106	0.902161	1.276	0.003671	1.171	0.002846
TC177856	"UniRef100_A2Q1P2 Cluster: Glutamine amidotransferase class-I; n=1; Medicago truncatula|Rep: Glutamine amidotransferase class-I - Medicago truncatula (Barrel medic), complete"	1735.94	271.589	8071.59	726.919	4903.77	3504.71	6885.8	161.433	4611.8	678.991	6660.84	745.168	6052.81	1199.22	8784.34	1891.23	8065.44	552.983	9043.63	1278.88	8631.13	1253.85	-0.673	0.353626	-1.201	0.017583	-0.528	0.242133
TC177901	"similar to UniRef100_A9TXG7 Cluster: Predicted protein; n=1; Physcomitrella patens subsp. patens|Rep: Predicted protein - Physcomitrella patens subsp. patens, partial (4%)"	1398.51	186.448	1410.98	304.679	1404.75	226.017	731.447	98.1001	1716.18	357.481	1080.26	75.5698	1175.96	471.966	2859.19	262.854	3080.29	1165.68	2971.33	172.12	2970.27	611.187	0.339	0.484881	-1.073	0.001965	-1.412	6.6e-05
TC178109	"homologue to UniRef100_P51850 Cluster: Pyruvate decarboxylase isozyme 1; n=1; Pisum sativum|Rep: Pyruvate decarboxylase isozyme 1 - Pisum sativum (Garden pea), partial (31%)"	265.742	93.989	458.24	10.2847	361.991	121.213	205.38	85.5114	294.084	2.14381	191.755	48.3447	230.406	68.769	127.213	11.8019	149.218	16.9163	150.141	15.2402	142.191	17.0522	0.631	0.157453	1.271	0.000761	0.641	0.029756
TC178124	"similar to UniRef100_A1A6I8 Cluster: At4g16765; n=3; Arabidopsis thaliana|Rep: At4g16765 - Arabidopsis thaliana (Mouse-ear cress), partial (53%)"	248.304	59.5613	608.49	107.521	428.397	212.046	641.576	203.941	719.119	13.1847	427.709	126.558	596.135	177.566	202.589	25.1736	183.435	23.3193	232.094	17.1445	206.039	28.6094	-0.57	0.309185	0.907	0.02216	1.476	0.000262
TC178125	"UniRef100_A2Q1E3 Cluster: FAD linked oxidase, N-terminal; n=1; Medicago truncatula|Rep: FAD linked oxidase, N-terminal - Medicago truncatula (Barrel medic), complete"	1546.72	242.319	496.813	193.068	1021.76	607.525	596.85	126.987	1366.14	308.687	447.477	33.6827	803.488	458.686	177.351	52.2493	309.723	144.24	570.912	203.176	352.662	215.135	0.267	0.834079	1.508	0.026521	1.241	0.037608
TC178132	"similar to UniRef100_O82042 Cluster: Heat shock transcription factor; n=1; Pisum sativum|Rep: Heat shock transcription factor - Pisum sativum (Garden pea), partial (83%)"	376.865	104.53	250.148	27.9457	313.507	97.4685	301.486	97.8851	322.667	83.3297	497.021	79.2181	373.725	119.731	769.146	186.211	1783.85	320.612	745.4	77.6752	1099.47	547.217	-0.24	0.744284	-1.722	0.000493	-1.482	0.000491
TC178190	"weakly similar to UniRef100_A8MR87 Cluster: Uncharacterized protein At2g15000.4; n=2; Arabidopsis thaliana|Rep: Uncharacterized protein At2g15000.4 - Arabidopsis thaliana (Mouse-ear cress), partial (42%)"	912.867	332.329	664.711	64.8086	788.789	253.637	1096.78	258.801	838.848	174.141	676.891	155.674	870.838	253.015	533.188	23.2463	365.334	143.673	337.927	53.9074	412.15	120.015	-0.148	0.822708	0.942	0.009456	1.09	0.001462
TC178192	"similar to UniRef100_P27061 Cluster: Acid phosphatase 1 precursor (EC 3.1.3.2) (Apase-1(1)); n=2; Solanum lycopersicum|Rep: Acid phosphatase 1 precursor (EC 3.1.3.2) (Apase-1(1)) - Solanum lycopersicum (Tomato) (Lycopersicon esculentum), partial (76%)"	587.385	165.679	241.257	35.4427	414.321	217.77	338.986	96.7244	426.588	23.8133	184.885	44.0558	316.82	119.147	153.172	20.2413	224.493	83.3166	175.404	66.8874	184.356	62.8902	0.329	0.672827	1.075	0.022339	0.746	0.068516
TC178216	"weakly similar to UniRef100_A7PU89 Cluster: Chromosome chr7 scaffold_31, whole genome shotgun sequence; n=1; Vitis vinifera|Rep: Chromosome chr7 scaffold_31, whole genome shotgun sequence - Vitis vinifera (Grape), partial (25%)"	99.4717	16.8428	87.8852	14.5041	93.6784	15.4238	96.0171	11.9065	116.676	13.3467	125.164	19.3371	112.619	18.4933	54.653	12.6364	51.9647	8.91151	55.775	19.4913	54.1309	12.555	-0.264	0.429706	0.809	0.001219	1.073	3.1e-05
TC178263	"homologue to UniRef100_Q56NI2 Cluster: MADS box protein M8; n=1; Pisum sativum|Rep: MADS box protein M8 - Pisum sativum (Garden pea), partial (97%)"	386.186	185.757	687.764	136.938	536.975	220.426	226.698	25.6796	355.925	164.87	547.134	146.755	376.586	178.429	296.505	89.2111	246.014	68.8935	131.859	22.7689	224.792	92.9623	0.51	0.52921	1.229	0.018936	0.719	0.11573
TC178266	"similar to UniRef100_Q9ZQ38 Cluster: Expressed protein; n=1; Arabidopsis thaliana|Rep: Expressed protein - Arabidopsis thaliana (Mouse-ear cress), partial (86%)"	520.916	136.469	418.673	78.6262	469.795	114.273	616.136	117.1	692.112	107.928	484.52	22.9345	597.589	121.431	469.906	155.781	117.197	46.7411	410.738	18.889	332.614	182.924	-0.356	0.70046	0.745	0.175657	1.101	0.023279
TC178321	"NAD(P) transhydrogenase, alpha subunit; Saccharopine dehydrogenase; LOR/SDH bifunctional enzyme conserved region"	457.1	62.245	423.553	29.8039	440.326	47.3573	517.261	64.1693	383.947	164.767	327.363	97.092	409.524	131.54	190.08	36.0196	220.603	117.487	197.264	39.8881	202.649	66.06	0.176	0.795608	1.195	0.002755	1.019	0.003438
TC178379	"similar to UniRef100_A7NWD2 Cluster: Chromosome chr5 scaffold_2, whole genome shotgun sequence; n=1; Vitis vinifera|Rep: Chromosome chr5 scaffold_2, whole genome shotgun sequence - Vitis vinifera (Grape), partial (39%)"	80.5864	20.8212	94.3221	17.1353	87.4543	18.6402	219.092	74.5563	123.813	50.0506	141.153	56.4026	161.353	68.8687	38.611	4.84288	74.6062	4.09559	71.5416	20.7701	61.5863	20.4106	-0.796	0.150993	0.552	0.18609	1.348	0.000914
TC178445	"Glycoside hydrolase, family 16; DNA topoisomerase II; Xyloglucan endo-transglycosylase, C-terminal"	3721.51	409.594	2904.45	1976	3312.98	1352.49	3999.66	463.162	3418.31	203.697	3537.58	781.09	3651.85	535.949	6809.04	579.803	7799.02	1257.49	5722.53	937.786	6776.86	1228.12	-0.246	0.619727	-1.13	0.001037	-0.884	0.002404
TC178472	"weakly similar to UniRef100_A7NWT1 Cluster: Chromosome chr5 scaffold_2, whole genome shotgun sequence; n=1; Vitis vinifera|Rep: Chromosome chr5 scaffold_2, whole genome shotgun sequence - Vitis vinifera (Grape), partial (50%)"	3006.04	2093.16	769.899	182.147	1887.97	1807.18	1484.2	258.049	4714.34	1630.19	2889.81	1399.19	3029.45	1771.37	1710.8	1458.2	566.617	133.225	1508.54	487.158	1261.98	935.42	-0.889	0.431222	0.454	0.601611	1.344	0.044626
TC178474	"similar to UniRef100_A1A6I8 Cluster: At4g16765; n=3; Arabidopsis thaliana|Rep: At4g16765 - Arabidopsis thaliana (Mouse-ear cress), partial (87%)"	79.7412	17.7962	230.415	11.8462	155.078	83.6277	225.992	45.4004	253.784	17.7735	172.793	40.4738	217.523	47.6869	88.8763	3.17194	99.594	23.9577	109.301	27.1441	99.2573	20.2112	-0.66	0.231107	0.463	0.254778	1.123	0.002612
TC178521	"similar to UniRef100_A7P3T2 Cluster: Chromosome chr1 scaffold_5, whole genome shotgun sequence; n=1; Vitis vinifera|Rep: Chromosome chr1 scaffold_5, whole genome shotgun sequence - Vitis vinifera (Grape), partial (67%)"	918.404	252.95	449.174	71.267	683.789	306.069	574.459	181.232	513.464	47.8406	372.396	28.5003	486.773	130.548	302.798	13.0754	252.814	62.6382	300.047	68.1872	285.22	52.7078	0.417	0.39181	1.167	0.001379	0.751	0.012055
TC178529	RHO protein GDP dissociation inhibitor	85.8646	43.1418	192.467	115.315	139.166	97.328	112.21	8.9854	156.518	146.685	127.748	30.5035	132.159	77.5303	260.314	57.6169	392.098	291.523	235.664	59.7283	296.025	168.148	-0.024	0.988071	-1.177	0.043165	-1.154	0.026297
TC178535	"similar to UniRef100_O81373 Cluster: Cotton fiber expressed protein 1; n=1; Gossypium hirsutum|Rep: Cotton fiber expressed protein 1 - Gossypium hirsutum (Upland cotton) (Gossypium mexicanum), partial (32%)"	5446.28	630.758	5327.99	722.696	5387.13	610.128	7858.59	1283.17	10764	1537.69	6385.32	413.032	8335.99	2183.71	2418.15	793.546	3319.15	646.299	3981.07	851.868	3239.46	951.238	-0.596	0.126162	0.785	0.008929	1.381	3.5e-05
TC178604	"homologue to UniRef100_A4ZVU9 Cluster: CCAAT-binding transcription factor; n=1; Medicago truncatula|Rep: CCAAT-binding transcription factor - Medicago truncatula (Barrel medic), partial (75%)"	735.398	51.6456	78.9254	12.3698	407.162	361.13	796.335	50.4711	89.7603	15.4432	55.2673	14.9033	313.787	363.255	776.361	110.846	960.026	73.273	810.882	4.52241	849.09	107.541	0.618	0.746712	-1.814	0.095369	-2.432	0.013355
TC178639	Lipoxygenase	691.04	170.753	656.989	146.352	674.015	143.45	403.444	248.372	298.131	50.6223	477.296	105.338	392.957	157.853	813.251	176.013	728.382	258.652	1156.39	191.641	899.342	268.644	0.847	0.077587	-0.379	0.315636	-1.226	0.00068
TC178665	UDP-glucuronosyl/UDP-glucosyltransferase	98.9711	36.2798	482.994	161.835	290.983	235.042	132.323	41.4619	112.026	43.2344	99.6623	27.1461	114.671	35.8504	239.606	31.8983	349.263	45.7469	242.797	41.5051	277.222	64.2611	0.928	0.251001	-0.377	0.562714	-1.305	0.012474
TC178719	EGF-like	3436.68	269.134	453.396	78.6981	1945.04	1643.61	468.135	71.9683	325.273	48.4186	326.597	100.304	373.335	97.2202	630.147	88.0134	385.026	25.8895	468.395	22.7569	494.522	117.828	1.777	0.038298	1.361	0.037595	-0.415	0.511004
TC178787	"weakly similar to UniRef100_A7PA89 Cluster: Chromosome chr14 scaffold_9, whole genome shotgun sequence; n=1; Vitis vinifera|Rep: Chromosome chr14 scaffold_9, whole genome shotgun sequence - Vitis vinifera (Grape), partial (47%)"	212.613	71.0092	385.975	50.1851	299.294	109.73	76.1026	26.0329	211.652	83.1398	92.4268	16.5553	126.727	77.9283	159.693	28.7079	162.81	9.18433	134.587	33.9984	152.363	26.3754	1.352	0.023636	0.901	0.050412	-0.451	0.283508
TC178843	"similar to UniRef100_A7NSL5 Cluster: Chromosome chr18 scaffold_1, whole genome shotgun sequence; n=1; Vitis vinifera|Rep: Chromosome chr18 scaffold_1, whole genome shotgun sequence - Vitis vinifera (Grape), partial (25%)"	283.382	80.5908	116.854	7.12374	200.118	104.584	303.763	90.1518	330.365	81.0369	219.496	81.8776	284.542	88.6686	153.421	20.4723	145.899	48.758	110.301	21.4178	136.54	34.8092	-0.598	0.307821	0.433	0.313086	1.031	0.006413
TC178844	"Glycoside hydrolase, family 1"	1430.58	658.895	3167.8	684.449	2299.19	1125.35	3022.04	265.973	963.663	96.3395	1210.43	209.933	1732.04	989.19	1846.7	422.992	4184.55	432.889	3943.78	243.691	3325.01	1160.42	0.434	0.63379	-0.601	0.302519	-1.035	0.036423
TC178846	"similar to UniRef100_A7NSW5 Cluster: Chromosome chr18 scaffold_1, whole genome shotgun sequence; n=1; Vitis vinifera|Rep: Chromosome chr18 scaffold_1, whole genome shotgun sequence - Vitis vinifera (Grape), partial (37%)"	4075.59	274.336	4945.6	853.799	4510.59	740.79	2489.73	215.636	1876.77	182.78	1728.08	45.2681	2031.52	377.798	2150.85	416.738	1968.36	336.02	2063.69	138.087	2060.97	287.507	1.157	1.5e-05	1.128	1.3e-05	-0.029	0.896786
TC178931	"similar to UniRef100_Q6ZZ92 Cluster: Adenosine nucleotide translocator; n=1; Brassica oleracea var. acephala|Rep: Adenosine nucleotide translocator - Brassica oleracea var. acephala (Flowering kale), partial (65%)"	339.461	87.2662	324.465	60.2383	331.963	67.5653	391.899	67.7837	513.631	70.3134	284.623	3.60219	396.718	110.609	207.258	25.9976	151.032	42.9802	161.302	25.3198	173.197	38.2546	-0.233	0.60077	0.946	0.001807	1.179	9.7e-05
TC178949	Esterase/lipase/thioesterase	935.622	269.814	284.056	50.2529	609.839	396.852	415.019	105.146	798.684	226.527	269.749	91.8426	494.484	271.497	203.847	27.6938	147.416	29.5553	198.152	81.2625	183.138	52.772	0.222	0.833129	1.517	0.008299	1.295	0.010478
TC178952	"similar to UniRef100_Q52QR5 Cluster: NAC1 protein; n=1; Glycine max|Rep: NAC1 protein - Glycine max (Soybean), partial (82%)"	1311.34	684.6	2534.47	594.078	1922.9	881.736	2332.45	801.523	1763.24	381.36	890.485	444.461	1662.06	801.233	896.802	391.491	746.435	241.253	594.764	105.746	746	269.755	0.249	0.810165	1.291	0.022314	1.042	0.035304
TC178990	"homologue to UniRef100_Q0PJI3 Cluster: MYB transcription factor MYB139; n=1; Glycine max|Rep: MYB transcription factor MYB139 - Glycine max (Soybean), partial (53%)"	6911.24	2383.26	2725.91	768.627	4818.57	2786.28	3122.82	910.493	2815.68	514.451	2431.26	437.651	2789.92	641.363	2447.42	478.118	708.058	365.658	2462.51	374.027	1872.67	942.612	0.624	0.517147	1.439	0.021899	0.815	0.138635
TC178999	"weakly similar to UniRef100_Q9FUJ6 Cluster: UDP-glucosyltransferase HRA25; n=1; Phaseolus vulgaris|Rep: UDP-glucosyltransferase HRA25 - Phaseolus vulgaris (Kidney bean) (French bean), partial (17%)"	172.559	39.8274	171.381	39.6655	171.97	35.5562	76.2097	8.26108	100.913	29.144	74.8085	18.9652	83.977	21.9323	87.8698	14.8108	131.461	18.002	94.5351	28.6382	104.622	27.4666	1.047	0.004658	0.734	0.011204	-0.313	0.217192
TC179077	"similar to UniRef100_A7P2X9 Cluster: Chromosome chr1 scaffold_5, whole genome shotgun sequence; n=1; Vitis vinifera|Rep: Chromosome chr1 scaffold_5, whole genome shotgun sequence - Vitis vinifera (Grape), partial (45%)"	811.818	152.294	356.088	25.953	583.953	268.056	571.922	151.784	820.922	209.867	442.994	105.437	611.946	217.328	327.322	59.6511	264.68	55.838	280.945	75.4758	290.982	62.3347	-0.12	0.874505	0.906	0.018589	1.026	0.003872
TC179108	"homologue to UniRef100_Q39219 Cluster: Alternative oxidase 1a, mitochondrial precursor; n=1; Arabidopsis thaliana|Rep: Alternative oxidase 1a, mitochondrial precursor - Arabidopsis thaliana (Mouse-ear cress), partial (73%)"	171.239	69.5174	661.61	296.778	416.425	330.61	111.09	57.0187	88.4913	21.4351	67.3098	11.1803	88.9638	36.3099	60.5943	12.9488	93.5874	50.9646	66.5717	13.1252	73.5844	31.0821	1.936	0.010547	2.19	0.000842	0.253	0.668545
TC179150	"homologue to UniRef100_Q0PJI3 Cluster: MYB transcription factor MYB139; n=1; Glycine max|Rep: MYB transcription factor MYB139 - Glycine max (Soybean), partial (53%)"	4586.13	1397.82	2514.52	916.116	3550.33	1550.72	2471.89	746.572	2114.78	225.489	1785.37	280.575	2124.01	510.051	1624	426.536	468.054	259.674	1762.32	360.953	1284.79	688.275	0.661	0.471927	1.645	0.008432	0.984	0.064473
TC179158	"similar to UniRef100_A7P6C6 Cluster: Chromosome chr9 scaffold_7, whole genome shotgun sequence; n=1; Vitis vinifera|Rep: Chromosome chr9 scaffold_7, whole genome shotgun sequence - Vitis vinifera (Grape), partial (54%)"	259.235	59.8079	224.873	20.2612	242.054	44.15	387.937	144.256	481.104	187.005	338.055	132.721	402.365	149.341	113.943	38.5488	128.068	49.5994	144.2	16.6696	128.737	35.0415	-0.662	0.152227	0.941	0.00791	1.602	3.8e-05
TC179245	"weakly similar to UniRef100_Q9LVA3 Cluster: Ripening-related protein-like; contains similarity to pectinesterase; n=1; Arabidopsis thaliana|Rep: Ripening-related protein-like; contains similarity to pectinesterase - Arabidopsis thaliana (Mouse-ear cress), partial (75%)"	1570.32	252.961	3969.74	364.606	2770.03	1343.85	4832.18	276.261	2088.13	309.851	3602.75	430.121	3507.69	1227.3	6866.1	1137.31	6286.79	319.561	4506.92	382.661	5886.6	1232.54	-0.41	0.532475	-1.217	0.005473	-0.807	0.030398
TC179291	"similar to UniRef100_P32110 Cluster: Probable glutathione S-transferase; n=1; Glycine max|Rep: Probable glutathione S-transferase - Glycine max (Soybean), complete"	1919.42	217.773	826.451	94.7791	1372.94	617.202	937.933	255.758	1914.52	611.408	1259.07	242.068	1370.51	557.016	573.67	121.35	470.136	85.8515	666.709	147.495	570.172	134.963	-0.03	0.975578	1.172	0.005924	1.202	0.00206
TC179305	"similar to UniRef100_A7PAE5 Cluster: Chromosome chr14 scaffold_9, whole genome shotgun sequence; n=1; Vitis vinifera|Rep: Chromosome chr14 scaffold_9, whole genome shotgun sequence - Vitis vinifera (Grape), partial (76%)"	3888.47	318.246	3423.03	156.425	3655.75	339.542	5039.22	880.892	2863.11	1270.44	4589.51	238.461	4163.95	1265.5	2223.97	360.201	757.753	72.1696	3295.58	265.002	2092.44	1126.34	-0.117	0.916881	1.048	0.046771	1.164	0.014289
TC179329	"similar to UniRef100_A7LCD5 Cluster: Lipoxygenase-9; n=2; Glycine max|Rep: Lipoxygenase-9 - Glycine max (Soybean), partial (22%)"	6066.03	5792.47	1632.37	1038.14	3849.2	4444.03	3862.78	2035.37	2134.18	651.034	4005.69	474.422	3334.21	1418.37	4208.73	187.614	14139.8	2090.8	7712.82	2355.73	8687.1	4638.45	-0.286	0.829761	-1.592	0.025354	-1.307	0.036715
TC179349	"homologue to UniRef100_Q41099 Cluster: Nitrite reductase precursor; n=1; Phaseolus vulgaris|Rep: Nitrite reductase precursor - Phaseolus vulgaris (Kidney bean) (French bean), partial (95%)"	7479.32	1983.65	4797.68	206.601	6138.5	1936.07	9346.75	1070.13	11626.5	4040.83	10725.7	1716.79	10566.3	2468.59	12214.7	754.598	12353.1	2012.37	13060.8	1796.06	12542.9	1454.54	-0.806	0.009426	-1.074	0.000199	-0.268	0.205109
TC179350	"similar to UniRef100_A7PG28 Cluster: Chromosome chr6 scaffold_15, whole genome shotgun sequence; n=1; Vitis vinifera|Rep: Chromosome chr6 scaffold_15, whole genome shotgun sequence - Vitis vinifera (Grape), partial (78%)"	740.824	115.887	493.269	67.9776	617.047	160.017	684.148	70.8148	970.398	86.6939	617.918	77.0833	757.488	175.895	418.541	66.1911	308.063	32.5013	365.203	20.2966	363.936	61.2517	-0.302	0.405985	0.739	0.004338	1.042	0.0001
TC179367	"similar to UniRef100_Q40376 Cluster: Nodulin precursor; n=1; Medicago truncatula|Rep: Nodulin precursor - Medicago truncatula (Barrel medic), partial (66%)"	546.756	161.4	472.396	96.2569	509.576	125.638	499.45	96.2219	355.958	62.8441	837.228	184.202	564.212	239.943	866.323	247.469	1336.02	357.44	1047.26	265.806	1083.2	327.119	-0.074	0.928533	-1.063	0.006992	-0.99	0.005054
TC179482	"homologue to UniRef100_Q43437 Cluster: Photosystem II type I chlorophyll a/b-binding protein precursor; n=1; Glycine max|Rep: Photosystem II type I chlorophyll a/b-binding protein precursor - Glycine max (Soybean), complete"	7958.74	2664.91	13832.8	3984.56	10895.8	4420.73	7671.36	1432.34	7880.51	3195.86	4699.9	1333.43	6750.59	2425.8	16441.5	3514.65	14112.6	2499.46	10183.7	1271.37	13579.3	3543.53	0.678	0.228597	-0.381	0.372654	-1.058	0.004642
TC179491	"similar to UniRef100_A7P365 Cluster: Chromosome chr1 scaffold_5, whole genome shotgun sequence; n=1; Vitis vinifera|Rep: Chromosome chr1 scaffold_5, whole genome shotgun sequence - Vitis vinifera (Grape), partial (76%)"	731.271	90.947	297.906	71.8911	514.589	248.43	225.176	85.165	420.816	160.518	203.141	17.2993	283.044	138.194	193.974	102.648	214.11	113.956	188.398	32.8353	198.827	79.293	0.835	0.236002	1.318	0.0108	0.483	0.293335
TC179529	"similar to UniRef100_A7Q414 Cluster: Chromosome chr13 scaffold_48, whole genome shotgun sequence; n=1; Vitis vinifera|Rep: Chromosome chr13 scaffold_48, whole genome shotgun sequence - Vitis vinifera (Grape), partial (59%)"	240.253	76.9346	163.089	11.0704	201.671	64.8294	1031.93	129	127.785	13.9901	114.27	22.8362	424.662	460.229	422.616	9.82993	672.191	168.355	683.872	48.412	592.893	155.019	-0.332	0.820951	-1.562	0.045085	-1.231	0.072703
TC179585	"similar to UniRef100_A7QCA8 Cluster: Chromosome undetermined scaffold_77, whole genome shotgun sequence; n=1; Vitis vinifera|Rep: Chromosome undetermined scaffold_77, whole genome shotgun sequence - Vitis vinifera (Grape), partial (12%)"	402.384	177.161	745.901	108.587	574.143	229.504	826.615	148.038	1060.07	152.889	661.992	84.6353	849.56	207.66	215.958	89.8431	216.135	20.7416	635.93	109.538	356.008	221.812	-0.648	0.40411	0.812	0.12417	1.46	0.003174
TC179592	"weakly similar to UniRef100_A7F1Q4 Cluster: Predicted protein; n=1; Sclerotinia sclerotiorum 1980|Rep: Predicted protein - Sclerotinia sclerotiorum (strain ATCC 18683 / 1980 / Ss-1) (Whitemold) (Whetzelinia sclerotiorum), partial (8%)"	54.5724	25.1157	49.7956	5.64649	52.184	16.4899	70.4098	9.09351	56.7661	6.79405	111.781	37.8785	79.6524	31.7248	92.8213	21.0577	162.026	87.6953	144.458	4.37301	133.102	54.8525	-0.58	0.277398	-1.31	0.001649	-0.731	0.03046
TC179603	"similar to UniRef100_A7Q204 Cluster: Chromosome chr13 scaffold_45, whole genome shotgun sequence; n=1; Vitis vinifera|Rep: Chromosome chr13 scaffold_45, whole genome shotgun sequence - Vitis vinifera (Grape), partial (16%)"	548.343	228.359	233.216	25.7248	390.78	225.644	498.013	143.837	495.547	42.5355	304.576	66.6289	432.712	126.377	218.142	40.3872	154.798	51.9381	203.655	14.7258	192.198	44.3009	-0.257	0.706632	0.892	0.02671	1.149	0.002423
TC179729	"homologue to UniRef100_Q2PJS1 Cluster: WRKY53; n=1; Glycine max|Rep: WRKY53 - Glycine max (Soybean), partial (71%)"	457.382	76.5539	544.285	74.0931	500.833	82.497	275.574	110.546	514.405	190.193	284.589	92.704	358.189	167.299	121.974	27.1002	117.665	8.93004	309.521	41.3105	183.053	98.1343	0.599	0.392526	1.602	0.001965	1.004	0.018579
TC179836	"weakly similar to UniRef100_A7PHF4 Cluster: Chromosome chr17 scaffold_16, whole genome shotgun sequence; n=2; Vitis vinifera|Rep: Chromosome chr17 scaffold_16, whole genome shotgun sequence - Vitis vinifera (Grape), partial (97%)"	1332.49	632.367	759.94	219.832	1046.22	526.907	630.425	104.266	452.295	2.00158	949.346	420.005	677.355	307.217	354.564	61.3032	416.003	34.7836	326.14	60.1229	365.569	61.057	0.605	0.247661	1.411	0.000846	0.806	0.016273
TC179845	"similar to UniRef100_Q96424 Cluster: O-methyltransferase; n=1; Glycyrrhiza echinata|Rep: O-methyltransferase - Glycyrrhiza echinata (Licorice), partial (74%)"	137.64	45.7163	149.286	36.0245	143.463	37.3602	206.07	57.1341	266.593	107.325	165.78	37.8147	212.815	77.3591	125.251	17.9821	55.0048	11.5526	134.03	18.5501	104.762	40.0912	-0.529	0.403379	0.529	0.228231	1.058	0.007229
TC179896	"similar to UniRef100_Q2V3R1 Cluster: Uncharacterized protein At3g44326.1; n=1; Arabidopsis thaliana|Rep: Uncharacterized protein At3g44326.1 - Arabidopsis thaliana (Mouse-ear cress), partial (18%)"	494.615	228.553	109.037	33.1589	301.826	256.779	59.9005	10.483	413.409	271.14	88.1625	13.6365	187.157	217.709	68.9366	24.4735	46.7223	13.8958	81.6127	22.2987	65.7572	23.5851	0.88	0.480716	1.834	0.026375	0.955	0.193471
TC179990	"similar to UniRef100_A7R3Z5 Cluster: Chromosome undetermined scaffold_592, whole genome shotgun sequence; n=1; Vitis vinifera|Rep: Chromosome undetermined scaffold_592, whole genome shotgun sequence - Vitis vinifera (Grape), partial (42%)"	1020.25	121.655	695.965	35.0162	858.106	194.828	632.767	25.2557	679.931	113.106	484.599	96.1351	599.099	116.016	389.598	33.167	316.733	54.0098	592.938	37.093	433.089	129.292	0.514	0.190419	1.013	0.00136	0.499	0.047487
TC180040	Disease resistance protein	4217.43	469.621	2674.53	171.035	3445.98	902.265	2471.38	316.934	720.427	51.8711	913.347	133.027	1368.38	849.424	1870.92	229.647	2780.15	252.58	1716.97	165.885	2122.68	532.547	1.517	0.010904	0.696	0.126664	-0.821	0.040781
TC180063	"similar to UniRef100_A7Q6I8 Cluster: Chromosome chr11 scaffold_56, whole genome shotgun sequence; n=1; Vitis vinifera|Rep: Chromosome chr11 scaffold_56, whole genome shotgun sequence - Vitis vinifera (Grape), partial (89%)"	205.289	56.9982	126.208	19.9506	165.748	57.7482	152.348	65.4248	167.523	88.9731	207.134	110.49	175.668	81.8611	916.528	959.693	276.293	10.4418	324.9	87.7486	505.907	572.268	0	0.999965	-1.273	0.031721	-1.273	0.016253
TC180082	"E-class P450, group I"	388.386	65.1175	525.062	83.1404	456.724	100.325	224.69	33.1989	393.115	32.0238	426.921	150.085	348.242	122.328	536.25	111.539	796.721	19.676	684.934	23.7035	672.635	127.097	0.439	0.330413	-0.562	0.071678	-1	0.001108
TC180095	"homologue to UniRef100_Q43437 Cluster: Photosystem II type I chlorophyll a/b-binding protein precursor; n=1; Glycine max|Rep: Photosystem II type I chlorophyll a/b-binding protein precursor - Glycine max (Soybean), partial (77%)"	4043.81	1936.31	5913.97	2283.61	4978.89	2152.89	4250.94	978.291	1892.36	995.062	5323.45	1296.28	3822.25	1793.76	6181.08	2371.76	8572.53	2285.5	8767.81	1483.78	7840.47	2195.14	0.433	0.616894	-0.735	0.174948	-1.168	0.015258
TC180106	"homologue to UniRef100_A7PHU3 Cluster: Chromosome chr13 scaffold_17, whole genome shotgun sequence; n=1; Vitis vinifera|Rep: Chromosome chr13 scaffold_17, whole genome shotgun sequence - Vitis vinifera (Grape), partial (28%)"	8603.54	2411.69	4114.88	875.957	6359.21	2945.82	7353.6	1987.1	4070.28	1021.6	3905.01	298.592	5109.63	2026.79	1771.91	543.14	2274.01	125.621	4644.61	1571.43	2896.84	1568.62	0.275	0.751497	1.171	0.018673	0.896	0.039266
TC180123	"homologue to UniRef100_O82670 Cluster: Beta-galactosidase; n=1; Cicer arietinum|Rep: Beta-galactosidase - Cicer arietinum (Chickpea) (Garbanzo), partial (34%)"	2055.25	1026.4	1906.32	971.964	1980.79	897.741	3724.64	1244.18	3009.03	835.197	3736.88	1072.03	3490.18	989.419	3222.21	955.807	5563.59	1619.68	3549.97	1285.95	4111.92	1582.14	-0.939	0.123426	-1.138	0.014278	-0.199	0.670345
TC180134	"UniRef100_Q06YQ9 Cluster: IOMT 8; n=1; Medicago truncatula|Rep: IOMT 8 - Medicago truncatula (Barrel medic), complete"	1339.71	205.247	441.44	54.1427	890.574	509.989	702.216	189.522	1247.06	367.888	407.302	63.788	785.526	424.217	391.03	134.541	214.461	53.3515	483.98	55.6212	363.157	141.659	0.139	0.908539	1.185	0.040225	1.046	0.040166
TC180138	"weakly similar to UniRef100_O23190 Cluster: MAP3K-like protein kinase; n=1; Arabidopsis thaliana|Rep: MAP3K-like protein kinase - Arabidopsis thaliana (Mouse-ear cress), partial (19%)"	8828.59	1633.92	2287.42	332.267	5558.01	3734.71	7262.04	376.105	8125.25	3052	12094.1	2062.16	9160.45	2899.62	8466.49	1061.92	8186.93	2838.72	12036.1	2269.85	9563.16	2653.11	-0.976	0.1541	-1.052	0.038472	-0.076	0.896443
TC180159	"UniRef100_A2Q294 Cluster: Lecithin:cholesterol acyltransferase; n=1; Medicago truncatula|Rep: Lecithin:cholesterol acyltransferase - Medicago truncatula (Barrel medic), partial (37%)"	437.086	73.385	752.503	158.121	594.795	204.943	355.62	48.7485	293.66	70.6547	482.961	163.501	377.414	124.545	628.214	213.724	1057.37	167.35	1109.42	110.924	931.666	271.665	0.646	0.211959	-0.646	0.082807	-1.292	0.000581
TC180168	"homologue to UniRef100_Q9XEY0 Cluster: Nt-gh3 deduced protein; n=2; Nicotiana tabacum|Rep: Nt-gh3 deduced protein - Nicotiana tabacum (Common tobacco), partial (27%)"	404.449	38.392	215.668	142.274	310.058	139.205	113.368	32.9911	99.3565	46.0022	121.427	55.7105	111.384	40.8732	110.403	30.8174	170.151	75.7252	103.731	45.7865	128.095	56.554	1.398	0.033734	1.228	0.016149	-0.17	0.750855
TC180217	DSBA oxidoreductase	811.029	80.0673	846.325	45.7012	828.677	61.4288	1276.38	216.467	594.343	312.366	1035.57	151.542	968.766	362.74	486.812	88.7648	236.239	61.9419	747.978	113.307	490.343	235.048	-0.11	0.916789	0.926	0.060708	1.035	0.019435
TC180296	"UniRef100_A6SSC0 Cluster: Predicted protein; n=1; Botryotinia fuckeliana B05.10|Rep: Predicted protein - Botryotinia fuckeliana (strain B05.10) (Noble rot fungus) (Botrytiscinerea), partial (20%)"	51.3938	4.31126	94.4384	23.2669	72.9161	27.9254	47.1306	6.20141	74.9533	22.8041	51.0305	3.58843	57.7048	17.693	145.753	25.9922	142.36	52.0002	132.022	29.2962	140.045	33.1336	0.307	0.55206	-0.984	0.004181	-1.291	0.000179
TC180317	"UniRef100_O24101 Cluster: MtN5 protein precursor; n=1; Medicago truncatula|Rep: MtN5 protein precursor - Medicago truncatula (Barrel medic), complete"	245.832	59.3464	174.824	37.5138	210.328	59.0284	182.618	74.353	464.299	139.092	222.192	103.538	289.703	162.294	145.694	50.0313	102.158	30.4294	118.67	36.4725	122.174	39.3969	-0.305	0.704572	0.798	0.090447	1.104	0.01007
TC180330	"similar to UniRef100_P46602 Cluster: Homeobox-leucine zipper protein HAT3; n=1; Arabidopsis thaliana|Rep: Homeobox-leucine zipper protein HAT3 - Arabidopsis thaliana (Mouse-ear cress), partial (56%)"	759.099	141.771	398.134	72.0359	578.616	221.819	174.109	43.4177	283.915	56.7281	262.805	36.226	240.276	64.4214	697.904	51.5186	286.135	113.23	642.835	85.0571	542.291	207.738	1.229	0.037347	0.135	0.815285	-1.094	0.007872
TC180337	"similar to UniRef100_Q8VWF8 Cluster: DNA-directed RNA polymerase 2, chloroplast/mitochondrial precursor; n=3; Nicotiana|Rep: DNA-directed RNA polymerase 2, chloroplast/mitochondrial precursor - Nicotiana sylvestris (Wood tobacco), partial (21%)"	847.952	41.3615	4055.9	600.292	2451.93	1797.81	420.651	20.4278	1889.97	903.862	615.566	198.12	975.395	831.734	2046.95	69.6484	4511.54	895.601	2633.33	425.69	3063.94	1220.76	1.285	0.195552	-0.639	0.40763	-1.924	0.004168
TC180411	"homologue to UniRef100_P49364 Cluster: Aminomethyltransferase, mitochondrial precursor; n=1; Pisum sativum|Rep: Aminomethyltransferase, mitochondrial precursor - Pisum sativum (Garden pea), partial (55%)"	490.844	133.013	607.493	29.5117	549.169	107.272	415.154	144.8	222.638	34.3064	692.074	152.2	443.289	230.417	750.846	124	1029.39	305.433	1215.32	50.0676	998.519	262.259	0.46	0.486186	-0.843	0.051487	-1.303	0.001761
TC180490	"weakly similar to UniRef100_Q8K9X4 Cluster: Uncharacterized membrane protein BUsg_160; n=1; Buchnera aphidicola (Schizaphis graminum)|Rep: Uncharacterized membrane protein BUsg_160 - Buchnera aphidicola subsp. Schizaphis graminum, partial (10%)"	141.922	6.8596	45.3272	2.78318	93.6246	53.114	45.6874	7.3087	54.3104	15.8381	55.9561	10.1865	51.9846	11.1723	122.388	54.5179	298.826	28.9182	206.469	31.7866	209.228	83.9401	0.652	0.380829	-1.25	0.015209	-1.902	0.000264
TC180551	"similar to UniRef100_Q2PJR9 Cluster: WRKY27; n=1; Glycine max|Rep: WRKY27 - Glycine max (Soybean), partial (58%)"	2473	310.713	2570.52	202.091	2521.76	240.43	2159.63	289.841	2305.93	54.4555	2022.39	193.343	2162.65	214.865	1264.39	206.569	1151.8	101.673	1374.12	76.8793	1263.44	154.91	0.223	0.256222	1.001	3e-06	0.779	5e-06
TC180559	"homologue to UniRef100_Q0PJI3 Cluster: MYB transcription factor MYB139; n=1; Glycine max|Rep: MYB transcription factor MYB139 - Glycine max (Soybean), partial (53%)"	3755.63	1788.93	1279.32	507.432	2517.47	1795.2	1772.48	724.339	1444.41	37.642	1151.79	305.67	1456.23	476.649	870.55	261.371	245.829	145.322	803.16	205.908	639.846	348.048	0.56	0.630197	1.988	0.007237	1.428	0.025247
TC180654	"weakly similar to UniRef100_A7PK52 Cluster: Chromosome chr15 scaffold_19, whole genome shotgun sequence; n=1; Vitis vinifera|Rep: Chromosome chr15 scaffold_19, whole genome shotgun sequence - Vitis vinifera (Grape), partial (43%)"	60.5306	1.35083	75.5672	28.184	68.0489	19.6544	88.0048	45.3051	236.108	101.555	177.948	98.5253	167.354	98.459	47.9359	16.1409	35.2405	9.79792	82.4347	38.867	55.2037	30.2345	-1.082	0.160393	0.417	0.508907	1.499	0.004687
TC180698	"weakly similar to UniRef100_Q9M1T6 Cluster: Serine/proline-rich; n=1; Arabidopsis thaliana|Rep: Serine/proline-rich - Arabidopsis thaliana (Mouse-ear cress), partial (29%)"	303.507	105.583	330.329	19.286	316.918	69.4531	319.195	30.104	118.492	37.4039	234.108	63.5114	223.932	95.895	427.832	161.341	392.12	85.3342	473.28	57.7782	431.077	101.999	0.615	0.28525	-0.435	0.305951	-1.05	0.005401
TC180704	"UniRef100_A2Q1C5 Cluster: Helix-loop-helix DNA-binding; n=1; Medicago truncatula|Rep: Helix-loop-helix DNA-binding - Medicago truncatula (Barrel medic), partial (95%)"	1036.89	83.9528	441.8	70.9484	739.347	333.278	756.182	89.5678	1307.26	323.355	688.011	199.407	917.15	352.932	181.421	72.6635	232.727	33.1148	332.787	94.7589	248.978	91.0134	-0.361	0.615664	1.521	0.001779	1.882	0.0001
TC180778	DNA-binding WRKY	622.235	137.29	206.61	34.7806	414.423	244.636	314.172	82.5418	461.247	75.985	204.117	38.868	326.512	126.518	153.283	23.3657	196.713	61.141	151.495	53.3935	167.164	47.7023	0.218	0.807572	1.135	0.020384	0.917	0.032785
TC180803	"similar to UniRef100_O81393 Cluster: Nitrate transporter NTL1; n=1; Arabidopsis thaliana|Rep: Nitrate transporter NTL1 - Arabidopsis thaliana (Mouse-ear cress), partial (43%)"	385.783	80.8587	276.095	16.2012	330.939	79.559	297.024	49.7496	251.75	45.1615	294.356	25.6233	281.043	42.1522	148.308	32.5641	174.169	47.35	162.931	43.1351	161.802	37.6415	0.22	0.562909	1.036	0.000323	0.816	0.000657
TC180827	"similar to UniRef100_A7NY45 Cluster: Chromosome chr6 scaffold_3, whole genome shotgun sequence; n=1; Vitis vinifera|Rep: Chromosome chr6 scaffold_3, whole genome shotgun sequence - Vitis vinifera (Grape), partial (27%)"	2375.63	381.717	665.683	149.949	1520.65	971.827	3961.89	348.893	2262.75	880.024	4074.73	364.938	3433.12	1015	3075.22	404.855	598.72	228.035	1453.76	287.563	1709.23	1123.08	-1.394	0.142755	-0.124	0.897351	1.27	0.04181
TC180939	"weakly similar to UniRef100_Q9ZUB1 Cluster: F5O8.40; n=1; Arabidopsis thaliana|Rep: F5O8.40 - Arabidopsis thaliana (Mouse-ear cress), partial (11%)"	616.721	59.8946	310.759	37.441	463.74	173.435	440.789	122.344	712.792	179.17	364.433	121.89	506.005	201.564	303.644	119.521	159.489	10.804	196.605	69.9381	219.913	95.0015	-0.112	0.902161	1.09	0.015359	1.202	0.003636
TC181042	"weakly similar to UniRef100_A7PPI3 Cluster: Chromosome chr8 scaffold_23, whole genome shotgun sequence; n=1; Vitis vinifera|Rep: Chromosome chr8 scaffold_23, whole genome shotgun sequence - Vitis vinifera (Grape), partial (9%)"	428.411	57.1878	37.8141	11.1916	233.113	217.09	134.969	48.0958	198.027	51.1841	198.658	65.0436	177.218	57.4025	39.6273	6.40742	63.0403	6.68695	99.9617	35.4459	67.5431	32.0857	-0.428	0.772216	1.016	0.230564	1.444	0.047505
TC181079	"similar to UniRef100_Q39835 Cluster: Extensin; n=1; Glycine max|Rep: Extensin - Glycine max (Soybean), partial (42%)"	1121.58	318.467	2027.25	332.237	1574.41	575.144	1542.45	418.882	1636.07	275.58	2075.69	518.347	1751.4	436.829	2909.95	604.15	3082.29	756.471	3552.63	493.849	3181.62	615.044	-0.204	0.69979	-1.079	0.001552	-0.875	0.002849
TC181133	"UniRef100_Q8LK19 Cluster: Proteinase inhibitor 20; n=1; Medicago truncatula|Rep: Proteinase inhibitor 20 - Medicago truncatula (Barrel medic), complete"	101.839	85.1826	239.974	84.5604	170.907	107.177	88.5722	46.087	90.0891	52.7001	87.0248	20.2147	88.562	36.4588	116.233	37.9132	238.71	65.5071	198.496	81.693	184.48	77.6125	0.732	0.411165	-0.314	0.656942	-1.047	0.048346
TC181344	"homologue to UniRef100_Q41668 Cluster: Guanine nucleotide regulatory protein; n=1; Vicia faba|Rep: Guanine nucleotide regulatory protein - Vicia faba (Broad bean), partial (96%)"	388.034	112.427	283.297	24.977	335.666	92.717	202.285	50.8266	208.943	36.6389	128.219	43.1959	179.815	54.3481	106.367	29.5448	150.057	53.0829	163.986	5.84848	140.137	40.1134	0.93	0.047916	1.275	0.001349	0.346	0.291219
TC181427	"similar to UniRef100_Q8MXA9 Cluster: DNA-binding protein HOX11/13; n=1; Holopneustes purpurescens|Rep: DNA-binding protein HOX11/13 - Holopneustes purpurescens, partial (16%)"	256.293	117.583	48.1543	8.64489	152.223	136.223	219.967	70.2869	235.768	103.422	208.902	70.323	221.546	72.6783	61.1708	8.82046	95.9009	13.554	92.9961	14.7625	83.356	19.9573	-0.987	0.231523	0.391	0.557467	1.378	0.01018
TC181436	"similar to UniRef100_A7PU89 Cluster: Chromosome chr7 scaffold_31, whole genome shotgun sequence; n=1; Vitis vinifera|Rep: Chromosome chr7 scaffold_31, whole genome shotgun sequence - Vitis vinifera (Grape), partial (17%)"	200.058	60.3857	109.908	53.167	154.983	70.9037	157.85	21.423	144.316	43.1573	130.675	21.8278	144.28	28.9474	68.6937	5.50625	47.9964	14.7457	59.245	15.5305	58.645	14.2394	-0.01	0.992007	1.301	0.001262	1.311	0.000403
TC181676	"UniRef100_A2Q249 Cluster: Cyclin-like F-box; Calcium-binding EF-hand; n=1; Medicago truncatula|Rep: Cyclin-like F-box; Calcium-binding EF-hand - Medicago truncatula (Barrel medic), complete"	104.87	17.3328	129.334	35.8844	117.102	28.5446	105.418	22.0567	106.459	17.1108	208.838	50.2739	140.238	58.9403	238.343	19.0926	275.687	86.6175	242.379	12.5706	252.136	48.1802	-0.194	0.722047	-1.118	0.001383	-0.924	0.002192
TC181807	"weakly similar to UniRef100_A7PQD0 Cluster: Chromosome chr18 scaffold_24, whole genome shotgun sequence; n=1; Vitis vinifera|Rep: Chromosome chr18 scaffold_24, whole genome shotgun sequence - Vitis vinifera (Grape), partial (13%)"	77.7315	14.3052	57.3082	12.9032	67.5198	16.5404	66.8699	24.2435	256.856	177.971	63.0179	17.6179	128.915	131.732	43.7324	12.1518	50.8669	26.6862	36.5385	6.49617	43.7126	16.2481	-0.53	0.566332	0.66	0.273109	1.19	0.02237
TC181844	"weakly similar to UniRef100_A7PJK6 Cluster: Chromosome chr12 scaffold_18, whole genome shotgun sequence; n=1; Vitis vinifera|Rep: Chromosome chr12 scaffold_18, whole genome shotgun sequence - Vitis vinifera (Grape), partial (38%)"	37.165	3.78915	31.0119	10.1939	34.0884	7.65945	51.6522	39.7905	108.075	77.6948	66.3868	35.2308	75.3712	53.4561	21.3905	1.46707	22.022	1.32008	26.7892	4.1533	23.4006	3.43803	-0.876	0.210808	0.521	0.325225	1.397	0.003199
TC181882	"UniRef100_A9V4N7 Cluster: Predicted protein; n=1; Monosiga brevicollis MX1|Rep: Predicted protein - Monosiga brevicollis MX1, partial (16%)"	148.87	38.3188	192.844	60.3411	170.857	51.2238	201.298	52.3611	261.937	25.6259	474.298	27.779	312.511	128.279	217.768	21.1806	100.819	47.4259	112.839	19.1906	143.809	62.2131	-0.814	0.190105	0.323	0.519437	1.137	0.006368
TC181887	"similar to UniRef100_Q0ZIH9 Cluster: UP-9A; n=1; Nicotiana tabacum|Rep: UP-9A - Nicotiana tabacum (Common tobacco), partial (71%)"	8535.82	1091.11	3595.5	567.256	6065.66	2815.49	12371.7	489.167	10491	2339.65	14497.3	1269.45	12453.3	2201.02	16001.4	2368.98	13713.1	1664.92	11152.2	970.321	13622.2	2597.14	-1.157	0.007538	-1.286	0.00069	-0.129	0.709426
TC181951	"similar to UniRef100_A7Q888 Cluster: Chromosome chr14 scaffold_63, whole genome shotgun sequence; n=1; Vitis vinifera|Rep: Chromosome chr14 scaffold_63, whole genome shotgun sequence - Vitis vinifera (Grape), partial (68%)"	3978.07	1135.19	2931.52	404.663	3454.79	953.697	3897.47	672.572	3548.01	843.561	4317.05	1411.9	3920.84	948.974	6297.33	1795.82	9208.39	716.73	5766.51	1230.28	7090.75	1971.9	-0.187	0.709109	-1.026	0.001476	-0.839	0.002513
TC181956	"UniRef100_P68428 Cluster: Histone H3.2; n=5; Magnoliophyta|Rep: Histone H3.2 - Triticum aestivum (Wheat), complete"	345.494	127.452	548.066	129.668	446.78	159.793	1177.24	328.504	613.061	150.031	689.197	63.7239	826.5	322.345	473.193	205.23	197.556	32.8424	426.864	66.2676	365.871	168.034	-0.884	0.156919	0.355	0.48582	1.239	0.004129
TC181966	"UniRef100_Q45W78 Cluster: Ubiquitin fusion protein; n=3; core eudicotyledons|Rep: Ubiquitin fusion protein - Arachis hypogaea (Peanut), complete"	935.567	172.786	1131.84	154.298	1033.7	181.72	1030.31	171.589	434.401	173.183	1109.12	221.354	857.943	359.414	1356.66	119.161	1649.55	209.507	1963.24	275.91	1656.48	320.265	0.402	0.518336	-0.676	0.092074	-1.077	0.003987
TC181988	"similar to UniRef100_A7PUZ5 Cluster: Chromosome chr4 scaffold_32, whole genome shotgun sequence; n=1; Vitis vinifera|Rep: Chromosome chr4 scaffold_32, whole genome shotgun sequence - Vitis vinifera (Grape), partial (49%)"	437.023	176.11	47.4645	7.36776	242.244	240.737	46.1802	5.76022	48.6818	1.56709	40.6917	3.46038	45.1846	4.9427	50.5694	21.9458	44.6684	2.82196	43.5649	3.66761	46.2676	11.6789	1.633	0.071513	1.623	0.018932	-0.01	0.990519
TC182016	"similar to UniRef100_P27480 Cluster: Lipoxygenase 1; n=1; Phaseolus vulgaris|Rep: Lipoxygenase 1 - Phaseolus vulgaris (Kidney bean) (French bean), partial (60%)"	8144.28	6491.75	3203.62	1763.69	5673.95	5042.26	6194.88	2336.95	2916.15	1099.84	5175.09	972.823	4762.04	2003.98	5420.41	1201.37	15043.5	1548.38	10245.7	2160.3	10236.5	4414.77	0	0.999965	-1.093	0.076551	-1.092	0.044999
TC182041	"similar to UniRef100_A7PCD0 Cluster: Chromosome chr2 scaffold_11, whole genome shotgun sequence; n=1; Vitis vinifera|Rep: Chromosome chr2 scaffold_11, whole genome shotgun sequence - Vitis vinifera (Grape), partial (92%)"	6333.99	1222.82	5411.82	459.93	5872.91	968.426	10308.2	2085.87	11612	1197.91	9710.06	1507.44	10543.4	1650.44	5313.45	329.286	3232.72	386.659	6020.61	710.621	4855.59	1328.89	-0.844	0.012875	0.313	0.23891	1.156	6e-05
TC182156	Lipoxygenase	97.5105	95.4212	31.7364	7.50981	64.6234	70.4451	29.8259	8.34107	28.3519	2.08694	30.7605	4.72799	29.6461	5.01764	42.2867	6.30298	80.6574	47.9796	68.3675	15.8456	63.7705	30.5967	0.694	0.358259	-0.307	0.605656	-1.002	0.029943
TC182218	"homologue to UniRef100_Q71EE1 Cluster: Heat shock protein; n=1; Hevea brasiliensis|Rep: Heat shock protein - Hevea brasiliensis (Para rubber tree), complete"	1019.77	456.801	922.418	150.551	971.094	308.831	732.48	156.534	573.008	73.6739	845.157	136.307	716.881	161.715	876.863	44.995	4282.68	2022.56	1111.6	25.6925	2090.38	1933.18	0.417	0.65109	-0.737	0.19684	-1.154	0.021596
TC182269	"similar to UniRef100_A7QJF3 Cluster: Chromosome chr8 scaffold_106, whole genome shotgun sequence; n=1; Vitis vinifera|Rep: Chromosome chr8 scaffold_106, whole genome shotgun sequence - Vitis vinifera (Grape), partial (48%)"	273.844	56.4017	776.547	251.845	525.196	320.087	1412.52	136.162	834.932	130.053	642.037	159.442	963.162	368.477	1424.17	147.768	1408.52	157.806	1579.63	229.271	1470.78	177.587	-1.008	0.082201	-1.704	0.00069	-0.696	0.070728
TC182421	"UniRef100_Q5IFH8 Cluster: Triterpene UDP-glucosyl transferase UGT73K1; n=1; Medicago truncatula|Rep: Triterpene UDP-glucosyl transferase UGT73K1 - Medicago truncatula (Barrel medic), complete"	404.77	240.445	1097.56	493.864	751.165	514.464	420.931	68.5413	351.793	55.7144	435.03	94.7328	402.585	75.3822	1179.67	142.351	1813.34	265.54	725.292	97.1897	1239.43	499.034	0.607	0.425577	-0.93	0.069504	-1.537	0.001808
TC182502	"similar to UniRef100_O82708 Cluster: Pre-pro-TPE4A protein precursor; n=1; Pisum sativum|Rep: Pre-pro-TPE4A protein precursor - Pisum sativum (Garden pea), partial (91%)"	1148.98	325.354	644.244	146.36	896.611	356.844	268.923	169.255	1467.14	784.759	393.633	47.0737	709.898	697.953	1601.68	300.934	1962.67	222.045	2068.25	312.255	1877.53	322.858	0.759	0.431069	-1.14	0.07778	-1.899	0.002117
TC182504	Protein kinase	1933.1	121.866	301.752	74.1226	1117.43	898.069	1380.08	321.131	1633.92	361.524	1011.53	133.611	1341.85	369.288	427.214	63.3846	552.711	30.4678	390.854	16.6385	456.926	81.9414	-0.782	0.384372	0.744	0.234291	1.526	0.006644
TC182622	"similar to UniRef100_Q7XAB8 Cluster: Protein THYLAKOID FORMATION1, chloroplast precursor; n=1; Solanum tuberosum|Rep: Protein THYLAKOID FORMATION1, chloroplast precursor - Solanum tuberosum (Potato), partial (34%)"	147.456	24.7838	172.576	8.34721	160.016	21.5143	175.113	31.1157	191.243	40.8078	379.353	136.53	248.57	122.427	348.177	38.0115	355.555	93.3149	314.986	29.8793	339.572	55.7815	-0.519	0.255948	-1.082	0.002254	-0.563	0.050675
TC182657	"similar to UniRef100_Q7RW71 Cluster: Predicted protein; n=1; Neurospora crassa|Rep: Predicted protein - Neurospora crassa, partial (5%)"	474.346	94.8664	250.938	15.9595	362.642	136.657	189.904	31.7168	65.6562	32.9704	53.847	8.49805	103.136	69.2992	416.883	70.5085	125.482	28.9207	215.129	33.6522	252.498	135.802	2.015	0.013698	0.629	0.338474	-1.386	0.013722
TC182689	"similar to UniRef100_Q94CK9 Cluster: Lateral root primordia; n=1; Arabidopsis thaliana|Rep: Lateral root primordia - Arabidopsis thaliana (Mouse-ear cress), partial (29%)"	191.405	62.7375	161.289	56.5367	176.347	55.9022	115.558	49.3042	121.307	7.81207	81.5113	27.7421	106.126	34.0937	83.3955	8.43814	81.994	36.9006	84.3634	26.2248	83.251	23.0481	0.736	0.110933	1.066	0.003446	0.33	0.293521
TC182709	"similar to UniRef100_Q2HSV0 Cluster: TGF-beta receptor, type I/II extracellular region; n=1; Medicago truncatula|Rep: TGF-beta receptor, type I/II extracellular region - Medicago truncatula (Barrel medic), partial (43%)"	130.252	30.6824	383.896	24.0002	257.074	141.094	445.938	79.9291	312.057	39.7239	513.329	43.2105	423.775	101.639	479.885	114.727	615.695	144.084	428.71	49.9306	508.097	126.914	-0.897	0.107008	-1.161	0.007001	-0.264	0.5115
TC182789	"Glutathione S-transferase, C-terminal-like"	1031.92	141.702	613.204	147.474	822.562	263.302	366.015	9.84994	639.397	44.4908	256.998	88.3501	420.803	177.699	515.786	237.376	384.918	109.198	263.755	20.9962	388.153	170.569	1.028	0.085043	1.116	0.014753	0.089	0.862758
TC182807	0	2659.68	452.104	87.2937	41.5917	1373.49	1437.92	1009.98	242.978	2250.55	220.181	2444.72	120.934	1901.75	696.371	2702.03	151.556	2155.62	281.226	1971.89	171.784	2276.51	375.593	-1.922	0.205172	-2.279	0.037595	-0.357	0.760604
TC182827	"similar to UniRef100_A7PGT1 Cluster: Chromosome chr17 scaffold_16, whole genome shotgun sequence; n=1; Vitis vinifera|Rep: Chromosome chr17 scaffold_16, whole genome shotgun sequence - Vitis vinifera (Grape), partial (46%)"	261.147	17.3655	470.611	130.2	365.879	141.648	179.308	42.48	104.762	39.6366	91.1019	16.8205	125.057	51.0407	292.155	43.475	198.644	33.5594	179.893	12.0545	223.564	59.1836	1.569	0.001758	0.67	0.078947	-0.899	0.009733
TC182870	0	666.888	87.4467	932.14	105.57	799.514	169.188	476.794	53.52	659.121	183.545	430.22	50.3512	522.045	144.042	280.758	15.9148	205.177	72.0623	268.061	62.3334	251.332	59.6778	0.63	0.106683	1.687	1.5e-05	1.057	0.000391
TC182885	"similar to UniRef100_Q9FQL6 Cluster: S-like ribonuclease; n=1; Prunus dulcis|Rep: S-like ribonuclease - Prunus dulcis (Almond) (Prunus amygdalus), partial (77%)"	359.701	59.4559	303.256	38.987	331.479	54.5693	238.426	13.3617	217.285	15.0447	126.574	29.7691	194.095	54.5071	172.018	25.4721	146.649	38.1173	161.453	45.9277	160.04	34.2719	0.82	0.035923	1.066	0.001274	0.247	0.372617
TC182974	"homologue to UniRef100_A9RX82 Cluster: Predicted protein; n=1; Physcomitrella patens subsp. patens|Rep: Predicted protein - Physcomitrella patens subsp. patens, partial (8%)"	489.604	82.6448	678.191	36.5261	583.898	118.048	960.671	137.695	765.93	5.9624	840.559	88.0167	855.72	118.007	374.194	52.3197	409.31	52.5424	423.457	26.9319	402.32	45.1481	-0.566	0.017106	0.519	0.006252	1.086	2e-06
TC182995	"weakly similar to UniRef100_A7QJ21 Cluster: Chromosome chr2 scaffold_105, whole genome shotgun sequence; n=1; Vitis vinifera|Rep: Chromosome chr2 scaffold_105, whole genome shotgun sequence - Vitis vinifera (Grape), partial (31%)"	225.933	57.5396	123.285	12.5498	174.609	67.4409	62.6237	5.19669	119.286	38.9085	52.5232	6.28069	78.1443	36.9637	58.7217	1.4567	85.9182	23.5841	68.5173	11.48	71.0524	17.7434	1.192	0.016041	1.25	0.002344	0.057	0.895772
TC183018	"weakly similar to UniRef100_A7NV09 Cluster: Chromosome chr18 scaffold_1, whole genome shotgun sequence; n=1; Vitis vinifera|Rep: Chromosome chr18 scaffold_1, whole genome shotgun sequence - Vitis vinifera (Grape), partial (31%)"	1503.14	37.0767	185.203	24.8368	844.169	722.413	1609.01	77.1246	1686.14	163.319	1712.18	111.113	1669.11	115.762	1209.95	97.2599	1256.05	153.328	1368.26	109.717	1278.08	127.373	-1.663	0.045128	-1.275	0.043805	0.388	0.527455
TC183034	"weakly similar to UniRef100_A7PW83 Cluster: Chromosome chr8 scaffold_34, whole genome shotgun sequence; n=1; Vitis vinifera|Rep: Chromosome chr8 scaffold_34, whole genome shotgun sequence - Vitis vinifera (Grape), partial (33%)"	260.88	84.3214	80.7803	10.7848	170.83	112.345	92.9129	23.8077	75.54	51.6981	80.7601	30.6511	83.071	33.2317	53.8871	11.4055	85.0967	2.29176	74.2701	10.425	71.0847	15.7906	0.882	0.190906	1.037	0.03508	0.155	0.768251
TC183118	"UniRef100_A8RRU3 Cluster: Anthocyanidin synthase; n=1; Medicago truncatula|Rep: Anthocyanidin synthase - Medicago truncatula (Barrel medic), complete"	1686.02	509.484	720.836	199.363	1203.43	631.824	856.89	46.5831	1347.24	112	470.552	136.808	891.56	391.335	921.174	485.241	376.937	135.471	385.486	170.534	561.199	378.982	0.41	0.677784	1.158	0.048723	0.748	0.152977
TC183129	"similar to UniRef100_Q9AYM8 Cluster: CPRD2 protein; n=1; Vigna unguiculata|Rep: CPRD2 protein - Vigna unguiculata (Cowpea), partial (34%)"	89.9499	6.1699	83.7678	32.6821	86.8589	21.3059	138.217	55.3065	219.251	89.3425	190.275	81.49	182.581	75.3982	52.4248	28.1482	66.7347	16.1286	107.806	20.7255	75.655	31.4694	-0.999	0.114172	0.305	0.567476	1.303	0.00322
TC183170	"UniRef100_Q1RSH2 Cluster: Glutathione S-transferase, C-terminal; Thioredoxin-like fold; n=1; Medicago truncatula|Rep: Glutathione S-transferase, C-terminal; Thioredoxin-like fold - Medicago truncatula (Barrel medic), partial (98%)"	714.401	124.186	546.797	122.583	630.599	143.551	594.052	83.4774	1753.49	590.231	640.752	127.837	996.098	644.983	523.198	222.331	299.094	107.365	333.332	80.1494	385.208	166.661	-0.472	0.549462	0.792	0.113058	1.264	0.006017
TC183185	"similar to UniRef100_Q43138 Cluster: Probable mannitol dehydrogenase 3; n=1; Stylosanthes humilis|Rep: Probable mannitol dehydrogenase 3 - Stylosanthes humilis (Townsville stylo), partial (9%)"	97.7222	33.8716	172.506	20.5635	135.114	48.0191	178.75	25.796	153.522	44.7955	131.457	11.537	154.576	33.4854	66.7737	13.8448	63.7066	5.20299	75.0512	3.60527	68.5105	9.15231	-0.253	0.576764	0.904	0.002891	1.157	0.000136
TC183194	Kunitz inhibitor ST1-like	122.139	30.7305	287.227	110.236	204.683	115.822	239.639	30.897	142.61	30.2387	195.252	26.7391	192.5	49.1476	330.081	128.887	952.971	270.458	214.755	19.4411	499.269	375.255	-0.045	0.975122	-1.125	0.060451	-1.08	0.041538
TC183208	"weakly similar to UniRef100_Q9SS03 Cluster: F12P19.3; n=1; Arabidopsis thaliana|Rep: F12P19.3 - Arabidopsis thaliana (Mouse-ear cress), partial (37%)"	136.116	43.4881	235.515	29.5781	185.816	63.8001	114.93	23.3322	134.204	43.1537	118.457	7.11684	122.53	26.3308	289.27	42.7733	373.053	120.399	168.9	38.0921	277.074	111.097	0.548	0.315445	-0.557	0.147027	-1.106	0.002333
TC183258	"similar to UniRef100_A7Q7K9 Cluster: Chromosome undetermined scaffold_60, whole genome shotgun sequence; n=1; Vitis vinifera|Rep: Chromosome undetermined scaffold_60, whole genome shotgun sequence - Vitis vinifera (Grape), partial (63%)"	2652.53	206.416	1625.53	247.905	2139.03	598.372	2013.2	409.763	3436.85	799.542	4873.46	157.583	3441.17	1319.83	3942.81	462.675	4476.77	266.848	4092.59	374.183	4170.72	403.999	-0.63	0.175515	-1.007	0.004905	-0.377	0.219713
TC183296	"similar to UniRef100_A7PLU1 Cluster: Chromosome chr14 scaffold_21, whole genome shotgun sequence; n=1; Vitis vinifera|Rep: Chromosome chr14 scaffold_21, whole genome shotgun sequence - Vitis vinifera (Grape), partial (64%)"	3880.4	1086.52	2172.89	257.402	3026.65	1171.92	2442.1	821.702	5963.73	2344.95	2455.08	581.526	3620.31	2171.89	1562.13	477.915	1310.26	680.647	1875.42	276.192	1582.61	502.112	-0.145	0.883402	0.938	0.056782	1.083	0.014694
TC183297	allergen II	118.355	38.1064	167.38	11.011	142.867	36.747	134.051	68.6276	59.8765	11.3159	212.162	23.8422	135.363	75.5038	218.699	40.7921	221.033	35.5891	299.71	49.9491	246.481	54.3247	0.256	0.765458	-0.808	0.093706	-1.064	0.014336
TC183315	"similar to UniRef100_A7PCL9 Cluster: Chromosome chr17 scaffold_12, whole genome shotgun sequence; n=1; Vitis vinifera|Rep: Chromosome chr17 scaffold_12, whole genome shotgun sequence - Vitis vinifera (Grape), partial (74%)"	3033.4	653.093	2296.2	195.363	2664.8	590.691	2835.94	225.829	4432.91	264.543	3067.84	318.406	3445.56	783.599	4609.35	413.133	7195.07	1649.01	5717.44	1085.05	5840.62	1509.62	-0.367	0.332652	-1.12	0.000359	-0.753	0.002423
TC183392	"similar to UniRef100_A3QRM3 Cluster: Senescence-associated nodulin 1A; n=1; Glycine max|Rep: Senescence-associated nodulin 1A - Glycine max (Soybean), partial (74%)"	351.588	113.79	1106.56	123.146	729.076	426.898	1520.65	316.922	1306.78	160.175	2155.15	357.793	1660.86	457.75	3005.97	517.444	2876.67	249.674	1628.99	284.435	2503.88	732.42	-1.398	0.023636	-1.974	0.000467	-0.575	0.177058
TC183456	0	75.079	59.5313	137.393	58.5074	106.236	62.8628	32.3791	9.37695	63.7127	40.1154	45.9901	8.50214	47.3606	25.0501	37.4357	3.47244	54.0568	22.5856	37.5217	9.76494	43.0047	14.9362	1.049	0.125224	1.118	0.029813	0.069	0.907305
TC183479	"similar to UniRef100_A1RNL7 Cluster: Mammalian cell entry related domain protein precursor; n=3; Shewanella|Rep: Mammalian cell entry related domain protein precursor - Shewanella sp. (strain W3-18-1), partial (10%)"	189.615	38.7272	140.229	51.869	164.922	49.069	191.293	7.932	186.823	16.4287	414.825	171.229	264.313	141.984	351.877	46.2405	339.371	87.0349	358.906	33.1221	350.051	52.6878	-0.616	0.230812	-1.139	0.003445	-0.523	0.106411
TC183508	"weakly similar to UniRef100_A7Q3P1 Cluster: Chromosome chr13 scaffold_48, whole genome shotgun sequence; n=1; Vitis vinifera|Rep: Chromosome chr13 scaffold_48, whole genome shotgun sequence - Vitis vinifera (Grape), partial (23%)"	1856.45	510.357	774.333	84.7574	1315.39	677.015	1156.59	448.361	904.487	37.0046	800.179	122.642	953.751	282.032	369.178	39.5413	381.691	108.301	727.372	34.476	492.747	186.05	0.359	0.60077	1.352	0.002999	0.993	0.010424
TC183514	"homologue to UniRef100_A4J802 Cluster: L-threonine O-3-phosphate decarboxylase; n=1; Desulfotomaculum reducens MI-1|Rep: L-threonine O-3-phosphate decarboxylase - Desulfotomaculum reducens (strain MI-1), partial (6%)"	592.262	108.53	337.831	45.8242	465.047	158.025	220.369	28.972	228.006	23.3054	239.776	48.173	229.384	31.5829	351.66	35.815	672.623	65.4013	620.984	52.1046	548.422	156.032	0.963	0.016041	-0.247	0.460411	-1.209	0.000182
TC183565	"weakly similar to UniRef100_A7P031 Cluster: Chromosome chr6 scaffold_3, whole genome shotgun sequence; n=1; Vitis vinifera|Rep: Chromosome chr6 scaffold_3, whole genome shotgun sequence - Vitis vinifera (Grape), partial (69%)"	192.78	173.847	125.465	42.3432	159.123	119.02	195.781	32.4185	469.795	215.592	422.131	234.686	362.569	204.269	166.818	156.946	85.5411	21.5471	212.966	61.2245	155.108	101.65	-1.214	0.210359	0.072	0.943014	1.286	0.037346
TC183573	"similar to UniRef100_O82161 Cluster: Phi-1 protein; n=1; Nicotiana tabacum|Rep: Phi-1 protein - Nicotiana tabacum (Common tobacco), partial (86%)"	806.248	109.308	387.877	56.7802	597.062	242.032	1386.75	501.588	854.462	200.553	1162.67	535.957	1134.63	445.345	3351.75	1579.4	3214.18	627.085	1494.77	308.027	2686.9	1244.43	-0.93	0.154807	-2.136	0.000284	-1.207	0.006788
TC183628	"similar to UniRef100_Q3EBK3 Cluster: Uncharacterized protein At2g38820.2; n=1; Arabidopsis thaliana|Rep: Uncharacterized protein At2g38820.2 - Arabidopsis thaliana (Mouse-ear cress), partial (20%)"	280.194	99.5414	74.8842	22.0077	177.539	129.626	70.4568	23.769	154.893	79.1957	97.6404	19.5074	107.664	56.5479	55.2119	31.0339	42.698	29.759	76.5392	21.4791	58.1497	28.2329	0.512	0.625788	1.437	0.027546	0.925	0.10477
TC183649	"weakly similar to UniRef100_Q3MJK9 Cluster: Cement protein 3B variant 1; n=1; Phragmatopoma californica|Rep: Cement protein 3B variant 1 - Phragmatopoma californica, partial (11%)"	144.668	45.7545	41.8887	2.27743	93.2785	63.3132	86.988	47.1961	191.694	89.2083	159.464	102.515	146.049	85.6189	58.3288	38.5599	40.03	8.95415	33.5738	16.257	43.9775	24.1143	-0.676	0.517002	0.942	0.165845	1.618	0.008499
TC183675	0	322.563	59.6739	130.313	22.0531	226.438	112.725	170.723	56.0186	218.329	36.9142	115.787	24.8329	168.279	57.046	95.681	42.1006	96.7576	28.3262	82.8925	15.7048	91.777	27.3859	0.345	0.609264	1.193	0.00617	0.849	0.023279
TC183714	"similar to UniRef100_A7QJF3 Cluster: Chromosome chr8 scaffold_106, whole genome shotgun sequence; n=1; Vitis vinifera|Rep: Chromosome chr8 scaffold_106, whole genome shotgun sequence - Vitis vinifera (Grape), partial (43%)"	943.191	15.9601	2312.39	403.094	1627.79	792.152	3809.94	658.234	2312.31	524.372	1541.67	223.275	2554.64	1089.61	3796.64	459.751	3286.29	279.858	3996.02	515.953	3692.98	489.354	-0.683	0.236315	-1.319	0.002835	-0.636	0.079212
TC183723	"homologue to UniRef100_Q2VJ14 Cluster: ACC oxidase; n=1; Trifolium repens|Rep: ACC oxidase - Trifolium repens (Creeping white clover), partial (36%)"	352.984	77.3867	184.226	44.4078	268.605	108.296	268.128	156.315	391.621	114.901	182.613	49.2608	280.787	135.265	98.3439	10.9383	111.165	34.4226	89.5429	44.7698	99.6838	30.2636	-0.007	0.996007	1.388	0.004827	1.395	0.001918
TC183744	"similar to UniRef100_A7QY33 Cluster: Chromosome undetermined scaffold_237, whole genome shotgun sequence; n=1; Vitis vinifera|Rep: Chromosome undetermined scaffold_237, whole genome shotgun sequence - Vitis vinifera (Grape), partial (32%)"	2883.11	277.365	1580.76	392.984	2231.94	775.491	2228.7	395.565	4237.33	1189.86	2172.85	319.597	2879.63	1206.68	1337.09	144.12	811.983	112.016	1440.39	55.2892	1196.49	307.013	-0.355	0.559392	0.868	0.024754	1.223	0.001155
TC183839	"UniRef100_O49900 Cluster: MtN14 protein; n=1; Medicago truncatula|Rep: MtN14 protein - Medicago truncatula (Barrel medic), partial (98%)"	229.963	78.9282	356.047	57.4026	293.005	92.6228	222.034	63.2617	242.598	58.96	123.67	19.5745	196.101	70.6799	111.697	8.25525	167.217	39.1535	132.929	21.2937	137.281	33.2004	0.592	0.249251	1.052	0.005924	0.46	0.158556
TC183882	"similar to UniRef100_Q9M7D7 Cluster: Non-specific lipid-transfer protein; n=1; Pisum sativum|Rep: Non-specific lipid-transfer protein - Pisum sativum (Garden pea), partial (90%)"	513.981	379.98	1094.37	301.225	804.175	441.705	834.56	368.809	707.569	219.634	657.431	210.65	733.186	251.813	356.178	269.826	163.054	38.1861	616.828	80.2869	378.687	243.045	-0.023	0.990679	1.183	0.085616	1.206	0.046929
TC183902	"homologue to UniRef100_O81391 Cluster: Chlorophyll a/b binding protein; n=1; Medicago sativa|Rep: Chlorophyll a/b binding protein - Medicago sativa (Alfalfa), partial (56%)"	86.0252	37.9472	105.021	38.3999	95.5233	35.6942	53.7293	16.8928	39.1898	13.2051	72.1421	17.6843	55.0204	19.9413	270.974	220.515	218.532	108.285	116.717	42.5868	202.074	141.97	0.807	0.268601	-0.916	0.076643	-1.723	0.000802
TC183993	0	230.093	15.5134	14081.8	898.996	7155.93	7608.16	13692.2	1020.21	13453.6	2159.69	9418.76	779.227	12188.2	2429.59	10635.2	1107.83	10667.3	1735.17	11593.3	522.263	10965.3	1161.8	-2.735	0.095286	-2.602	0.034966	0.133	0.926059
TC184009	"weakly similar to UniRef100_Q0IU79 Cluster: Os11g0179700 protein; n=1; Oryza sativa Japonica Group|Rep: Os11g0179700 protein - Oryza sativa subsp. japonica (Rice), partial (38%)"	159.064	68.7078	177.933	11.6924	168.499	45.2747	103.251	28.3597	104.137	35.1372	96.3427	35.7565	101.244	29.0347	227.468	22.1864	268.058	57.9434	160.957	25.1829	218.827	57.5648	0.742	0.085903	-0.382	0.25404	-1.124	0.000594
TC184100	"homologue to UniRef100_O24077 Cluster: Protein kinase; n=1; Medicago sativa|Rep: Protein kinase - Medicago sativa (Alfalfa), partial (21%)"	144.643	51.3456	69.2597	8.90127	106.951	52.8301	140.705	71.5474	158.835	109.227	291.896	247.451	197.145	157.105	71.9579	37.6705	69.1458	32.8874	58.5978	15.8851	66.5672	26.9342	-0.644	0.505723	0.642	0.33107	1.286	0.022107
TC184163	"similar to UniRef100_Q9S7V4 Cluster: HVA22-like protein a; n=1; Arabidopsis thaliana|Rep: HVA22-like protein a - Arabidopsis thaliana (Mouse-ear cress), partial (88%)"	560.918	107.42	571.809	11.9532	566.363	68.6175	571.516	125.893	369.462	67.4465	1159.14	314.009	700.041	394.925	1360.28	79.2919	1657.7	476.377	1731.66	231.914	1583.22	317.384	-0.127	0.872513	-1.469	0.001048	-1.341	0.000734
TC184170	"weakly similar to UniRef100_A7QKQ1 Cluster: Chromosome chr2 scaffold_113, whole genome shotgun sequence; n=1; Vitis vinifera|Rep: Chromosome chr2 scaffold_113, whole genome shotgun sequence - Vitis vinifera (Grape), partial (96%)"	580.876	231.064	806.938	298.654	693.907	269.008	1183.85	373.771	1153.9	280.849	1785.36	346.685	1374.37	424.117	1709.78	652.731	1514.17	455.104	1401.34	535.175	1541.76	498.16	-1.019	0.038696	-1.18	0.003196	-0.161	0.677062
TC184207	"similar to UniRef100_A7PPJ5 Cluster: Chromosome chr8 scaffold_23, whole genome shotgun sequence; n=1; Vitis vinifera|Rep: Chromosome chr8 scaffold_23, whole genome shotgun sequence - Vitis vinifera (Grape), partial (14%)"	793.12	137.952	335.585	15.9037	564.353	265.546	435.729	145.424	520.983	27.1329	860.524	204.783	605.745	232.015	1703.55	711.932	1707.88	303.345	1377.21	390.967	1596.21	463.586	-0.148	0.857467	-1.587	0.000845	-1.439	0.000625
TC184228	"UniRef100_Q3ED94 Cluster: Uncharacterized protein At1g19397.1; n=1; Arabidopsis thaliana|Rep: Uncharacterized protein At1g19397.1 - Arabidopsis thaliana (Mouse-ear cress), partial (18%)"	92.3418	27.8762	174.36	33.3918	133.351	52.6775	233.675	25.0139	170.313	83.2747	247.269	87.1271	217.085	71.085	41.6229	4.12302	80.4906	16.287	134.366	41.9062	85.4933	46.2215	-0.731	0.312039	0.72	0.159131	1.451	0.002478
TC184283	"similar to UniRef100_A2Q674 Cluster: Pectinesterase inhibitor; n=1; Medicago truncatula|Rep: Pectinesterase inhibitor - Medicago truncatula (Barrel medic), partial (82%)"	1425.12	493.043	3147.89	102.551	2286.51	995.905	2546.63	334.145	2310.22	203.928	1916.64	314.135	2257.83	372.746	775.095	113.935	1066.81	328.316	1224.04	123.702	1021.98	270.075	-0.109	0.883155	1.065	0.005681	1.174	0.001161
TC184292	"homologue to UniRef100_Q52ZI8 Cluster: CONSTANS-LIKE a; n=1; Pisum sativum|Rep: CONSTANS-LIKE a - Pisum sativum (Garden pea), partial (94%)"	2177.39	290.987	2987.86	597.831	2582.62	611.462	2943.59	1001.29	1690.87	248.218	2164.6	147.322	2266.35	756.007	1259.95	309.223	1292.13	316.023	1216.16	63.7207	1256.08	225.783	0.216	0.627355	1.029	0.000864	0.813	0.001918
TC184429	"weakly similar to UniRef100_A7NW78 Cluster: Chromosome chr5 scaffold_2, whole genome shotgun sequence; n=1; Vitis vinifera|Rep: Chromosome chr5 scaffold_2, whole genome shotgun sequence - Vitis vinifera (Grape), partial (35%)"	2085.96	887.441	853.138	183.734	1469.55	885.708	3699.83	1231.86	3020.68	1092.99	3626.3	247.428	3448.93	893.032	2479.1	239.081	1635.67	401.841	1141.08	39.9756	1751.95	631.146	-1.392	0.016041	-0.377	0.430259	1.014	0.011659
TC184547	"similar to UniRef100_Q9ZPE7 Cluster: T3H13.3 protein; n=1; Arabidopsis thaliana|Rep: T3H13.3 protein - Arabidopsis thaliana (Mouse-ear cress), partial (82%)"	1780.48	241.149	639.228	80.2312	1209.85	645.422	2675.42	813.372	1813.23	374.354	2325	867.19	2271.21	727.628	5402.45	947.62	6030.45	1829.25	2787.59	478.424	4740.16	1826.68	-1.031	0.107008	-2.057	0.000339	-1.026	0.016811
TC184622	"similar to UniRef100_A2JGX1 Cluster: Beta-galactosidase precursor; n=1; Solanum lycopersicum|Rep: Beta-galactosidase precursor - Solanum lycopersicum (Tomato) (Lycopersicon esculentum), partial (30%)"	380.731	119.824	686.909	222.522	533.82	231.675	187.974	35.7699	829.632	432.639	258.578	31.5525	425.395	374.453	814.134	334.747	706.179	265.435	623.593	182.657	714.635	246.609	0.578	0.525604	-0.463	0.466725	-1.041	0.042841
TC184632	Pathogenesis-related transcriptional factor and ERF	90.162	18.7468	266.677	19.3714	178.419	98.1727	461.143	20.7144	232.698	58.4553	375.096	39.4935	356.312	106.466	356.114	26.1747	697.469	92.6399	344.5	92.7921	466.028	186.078	-1.145	0.078877	-1.503	0.003695	-0.358	0.439566
TC184641	"similar to UniRef100_A7QKT8 Cluster: Chromosome undetermined scaffold_114, whole genome shotgun sequence; n=1; Vitis vinifera|Rep: Chromosome undetermined scaffold_114, whole genome shotgun sequence - Vitis vinifera (Grape), partial (18%)"	1742.34	237.552	684.861	83.2311	1213.6	600.683	2462.33	639.819	2176.95	327.131	3846.77	396.825	2828.68	875.653	5175.66	701.139	4453.69	635.083	2743.19	557.454	4124.18	1213.23	-1.321	0.016085	-1.861	0.000284	-0.541	0.14911
TC184648	"similar to UniRef100_Q9ZRW6 Cluster: Cytochrome P450; n=1; Cicer arietinum|Rep: Cytochrome P450 - Cicer arietinum (Chickpea) (Garbanzo), partial (48%)"	1700.1	761.289	1731.99	739.1	1716.04	671.295	3052.52	341.999	5235.87	2439.41	5595.97	1823.09	4628.12	1941.28	1600.92	586.8	1010.48	328.727	3074.29	745.478	1895.23	1048.51	-1.412	0.045477	-0.032	0.968097	1.38	0.005648
TC184706	"similar to UniRef100_A7PSJ6 Cluster: Chromosome chr6 scaffold_28, whole genome shotgun sequence; n=1; Vitis vinifera|Rep: Chromosome chr6 scaffold_28, whole genome shotgun sequence - Vitis vinifera (Grape), partial (26%)"	813.189	131.895	385.812	88.4481	599.5	254.722	384.836	53.0981	252.379	43.1953	279.691	27.5345	305.635	70.9161	647.131	164.279	873.202	160.165	892.751	64.7703	804.361	167.888	0.887	0.044682	-0.511	0.129967	-1.398	0.00012
TC184751	Protein kinase; Concanavalin A-like lectin/glucanase	480.371	36.0024	71.5215	33.1235	275.946	226.064	314.354	38.1295	438.855	61.1951	377.937	82.5333	377.049	76.8726	207.559	27.5469	67.5956	12.4341	66.3194	6.39566	113.825	71.9798	-1.049	0.321948	0.885	0.244195	1.933	0.004828
TC184830	"H+-transporting two-sector ATPase, alpha/beta subunit, central region; RNA-directed DNA polymerase (Reverse transcriptase); Disease resistance protein"	1394.28	211.149	1360.75	474.522	1377.52	328.997	1935.19	661.355	757.972	119.981	512.352	98.1093	1068.5	741.068	437.674	92.0117	383.309	169.386	671.928	71.7267	497.637	167.979	0.596	0.431423	1.516	0.004599	0.92	0.040685
TC184993	0	201.347	49.5652	316.683	55.0649	259.015	78.6529	292.642	85.0067	224.362	26.8915	174.902	48.3257	230.635	72.0593	110.202	44.6864	102.261	7.15565	95.6549	39.679	102.706	30.7476	0.17	0.79096	1.331	0.000854	1.161	0.000897
TC185079	"weakly similar to UniRef100_A7PQZ9 Cluster: Chromosome chr6 scaffold_25, whole genome shotgun sequence; n=1; Vitis vinifera|Rep: Chromosome chr6 scaffold_25, whole genome shotgun sequence - Vitis vinifera (Grape), partial (77%)"	292.521	81.8228	88.734	32.4023	190.627	124.726	143.011	37.4039	544.841	120.561	178.529	87.0793	288.794	207.349	145.077	72.3155	48.0404	7.36264	94.682	57.1695	95.9331	62.4854	-0.563	0.650981	0.946	0.221862	1.508	0.025551
TC185121	"similar to UniRef100_Q9XFX1 Cluster: Cytochrome P450; n=1; Cicer arietinum|Rep: Cytochrome P450 - Cicer arietinum (Chickpea) (Garbanzo), partial (39%)"	1491.84	274.485	423.36	58.7734	957.6	611.567	126.476	10.9967	275.063	68.9646	216.108	122.289	205.883	95.6891	1217.55	180.083	1633.29	319.093	1167.43	59.5747	1339.42	288.96	2.085	0.002667	-0.739	0.166525	-2.824	9e-06
TC185129	"similar to UniRef100_Q2HU12 Cluster: Glycoside hydrolase, family 17; n=1; Medicago truncatula|Rep: Glycoside hydrolase, family 17 - Medicago truncatula (Barrel medic), partial (53%)"	1168.57	276.947	2001.49	219.614	1585.03	508.037	2340.55	929.374	2055.42	406.782	2097.2	474.096	2164.39	575.567	929.999	218.412	868.296	43.2176	1347.99	239.862	1048.76	279.023	-0.475	0.281873	0.57	0.068127	1.045	0.000767
TC185213	"similar to UniRef100_A7P6Q3 Cluster: Chromosome chr9 scaffold_7, whole genome shotgun sequence; n=1; Vitis vinifera|Rep: Chromosome chr9 scaffold_7, whole genome shotgun sequence - Vitis vinifera (Grape), partial (42%)"	335.002	138.471	287.486	30.4417	311.244	93.3686	240.619	36.324	325.917	39.5583	190.981	26.6584	252.506	66.2736	157.469	26.109	114.11	12.8736	176.366	8.89409	149.315	31.5556	0.294	0.516023	1.039	0.001327	0.745	0.005737
TC185251	Disease resistance protein; AAA ATPase	1945.6	461.781	1381.09	356.146	1663.35	481.283	988.806	183.489	1292.22	371.838	1176.02	150.693	1152.35	257.365	345.904	53.2451	1122.86	778.847	590.955	62.8622	686.572	521.225	0.508	0.45794	1.473	0.00258	0.965	0.017729
TC185299	"similar to UniRef100_Q5GQ66 Cluster: Alpha-dioxygenase; n=1; Pisum sativum|Rep: Alpha-dioxygenase - Pisum sativum (Garden pea), partial (57%)"	411.896	131.819	233.574	2.78757	322.735	128.426	760.506	109.663	313.141	249.695	591.198	159.749	554.948	251.471	190.638	39.5024	185.046	45.5279	354.951	55.3183	243.545	93.062	-0.652	0.433814	0.411	0.50675	1.063	0.032315
TC185306	"UniRef100_A2Q448 Cluster: Beta-galactosidase; n=1; Medicago truncatula|Rep: Beta-galactosidase - Medicago truncatula (Barrel medic), complete"	696.108	213.103	839.237	272.856	767.673	232.575	409.518	93.3421	516.193	342.928	425.614	140.97	450.441	197.552	1033.12	438.03	889.151	192.871	869.301	207.239	930.524	272.028	0.816	0.098714	-0.289	0.4769	-1.104	0.001886
TC185396	"Peptidase S10, serine carboxypeptidase"	454.495	125.406	2900.66	404.654	1677.58	1366.35	3139.51	354.821	4206.01	659.745	2829.51	620.422	3391.68	792.186	459.703	460.394	1100.46	149.733	1333.19	84.6407	964.451	462.441	-1.554	0.1553	0.524	0.56796	2.077	0.005638
TC185525	"homologue to UniRef100_Q43817 Cluster: Lipoxygenase; n=1; Pisum sativum|Rep: Lipoxygenase - Pisum sativum (Garden pea), partial (17%)"	735.659	981.828	300.785	54.7019	518.222	665.977	178.405	102.921	123.958	58.3625	183.401	16.2398	161.921	66.1893	297.499	65.0905	417.782	141.475	578.408	166.798	431.23	167.08	1.163	0.175045	-0.278	0.714601	-1.441	0.011468
TC185531	"weakly similar to UniRef100_Q2HS00 Cluster: TIR; n=1; Medicago truncatula|Rep: TIR - Medicago truncatula (Barrel medic), partial (16%)"	188.634	59.8886	221.609	83.3244	205.122	67.365	68.3061	15.7585	118.32	67.6163	50.4197	9.11225	79.0152	46.4198	149.324	34.2706	178.156	39.3374	91.0728	9.27335	139.518	46.6688	1.475	0.010935	0.564	0.210613	-0.91	0.021532
TC185585	"similar to UniRef100_Q69F86 Cluster: Serine-threonine kinase; n=1; Phaseolus vulgaris|Rep: Serine-threonine kinase - Phaseolus vulgaris (Kidney bean) (French bean), partial (18%)"	411.229	92.4923	1125.19	208.263	768.209	416.765	268.61	59.5952	847.59	318.762	212.969	77.7538	443.056	347.036	934.958	232.892	1256.39	293.671	775.155	88.6396	988.836	286.602	0.933	0.275728	-0.511	0.436759	-1.444	0.00922
TC185588	"weakly similar to UniRef100_P42762 Cluster: ERD1 protein, chloroplast precursor; n=1; Arabidopsis thaliana|Rep: ERD1 protein, chloroplast precursor - Arabidopsis thaliana (Mouse-ear cress), partial (6%)"	841.31	300.112	370.669	101.419	605.989	326.484	517.381	62.0654	659.775	311.253	429.529	113.348	535.562	196.266	186.356	66.0335	164.563	44.4727	317.866	84.2185	222.929	92.286	0.082	0.934787	1.38	0.004104	1.297	0.002651
TC185691	"similar to UniRef100_Q9FYG8 Cluster: F1N21.7; n=1; Arabidopsis thaliana|Rep: F1N21.7 - Arabidopsis thaliana (Mouse-ear cress), partial (5%)"	134.327	25.719	328.585	48.7329	231.456	111.962	528.417	102.111	285.977	113.778	265.976	72.4919	360.123	152.195	121.97	39.2074	118.252	31.1152	257.579	69.6092	165.933	81.0225	-0.677	0.369417	0.463	0.399527	1.14	0.013991
TC185748	"similar to UniRef100_A7QGU2 Cluster: Chromosome chr16 scaffold_94, whole genome shotgun sequence; n=1; Vitis vinifera|Rep: Chromosome chr16 scaffold_94, whole genome shotgun sequence - Vitis vinifera (Grape), partial (32%)"	385.695	144.011	578.613	110.889	482.154	156.139	363.363	51.9052	367.99	55.9402	319.189	79.464	350.181	59.823	270.224	38.2577	242.538	103.707	172.026	8.74857	228.263	70.6861	0.403	0.403902	1.059	0.002611	0.657	0.024485
TC185836	"homologue to UniRef100_Q40353 Cluster: Mitogen-activated protein kinase homolog MMK2; n=1; Medicago sativa|Rep: Mitogen-activated protein kinase homolog MMK2 - Medicago sativa (Alfalfa), partial (39%)"	619.471	180.524	459.82	45.6482	539.646	146.682	482.994	171.143	589.989	92.7629	323.995	38.4274	465.659	152.572	253.29	78.311	197.713	84.1016	206.329	7.9253	219.111	63.1521	0.244	0.673573	1.324	0.000788	1.08	0.001337
TC185848	"weakly similar to UniRef100_A7PUJ1 Cluster: Chromosome chr7 scaffold_31, whole genome shotgun sequence; n=1; Vitis vinifera|Rep: Chromosome chr7 scaffold_31, whole genome shotgun sequence - Vitis vinifera (Grape), partial (19%)"	890.019	475.002	355.025	105.782	622.522	424.961	376.375	134.158	923.722	296.896	303.358	115.794	534.485	340.749	128.352	60.3291	132.077	29.4191	157.289	40.3445	139.239	41.4613	0.212	0.852093	1.973	0.001909	1.761	0.0017
TC185884	"similar to UniRef100_A7NZE3 Cluster: Chromosome chr6 scaffold_3, whole genome shotgun sequence; n=1; Vitis vinifera|Rep: Chromosome chr6 scaffold_3, whole genome shotgun sequence - Vitis vinifera (Grape), partial (57%)"	1460.67	43.8624	1076.33	108.59	1268.5	223.163	1551.52	536.352	2405.86	280.091	1846.42	222.889	1934.6	495.16	883.164	121.045	491.87	128.184	889.158	135.701	754.73	226.379	-0.577	0.213846	0.798	0.018363	1.375	0.000129
TC185920	"similar to UniRef100_A7NUW0 Cluster: Chromosome chr18 scaffold_1, whole genome shotgun sequence; n=1; Vitis vinifera|Rep: Chromosome chr18 scaffold_1, whole genome shotgun sequence - Vitis vinifera (Grape), partial (76%)"	3375.31	460.111	2180.32	214.047	2777.82	728.974	2572.35	308.533	4638.09	1726.99	4455.83	1750.23	3888.76	1586.27	8524.75	3162.28	11829.4	2017.32	5658.41	654.004	8670.85	3282.75	-0.422	0.506674	-1.589	0.000746	-1.167	0.00271
TC185997	"similar to UniRef100_Q9FKM3 Cluster: Similarity to AAA-type ATPase; n=1; Arabidopsis thaliana|Rep: Similarity to AAA-type ATPase - Arabidopsis thaliana (Mouse-ear cress), partial (33%)"	557.816	353.257	706.203	157.983	632.01	257.886	795.631	471.705	525.101	151.003	682.892	229.577	667.875	297.242	98.4982	33.4651	260.556	25.4139	419.132	193.861	259.395	170.628	-0.093	0.94746	1.444	0.022025	1.537	0.007278
TC186051	"similar to UniRef100_A7NZU5 Cluster: Chromosome chr6 scaffold_3, whole genome shotgun sequence; n=1; Vitis vinifera|Rep: Chromosome chr6 scaffold_3, whole genome shotgun sequence - Vitis vinifera (Grape), partial (5%)"	55.5112	21.7184	54.8363	6.1412	55.1738	14.2793	55.6919	27.4585	62.8327	18.7005	124.216	27.6624	80.9137	39.1349	150.273	37.8539	116.397	25.3549	109.762	25.0944	125.477	32.1009	-0.431	0.502693	-1.18	0.006523	-0.749	0.041976
TC186122	"similar to UniRef100_A7NY64 Cluster: Chromosome chr6 scaffold_3, whole genome shotgun sequence; n=1; Vitis vinifera|Rep: Chromosome chr6 scaffold_3, whole genome shotgun sequence - Vitis vinifera (Grape), partial (70%)"	258.122	59.4532	124.007	13.6306	191.064	82.9711	131.59	52.8167	143.555	58.9277	78.8909	14.4594	118.012	50.0552	107.728	27.9078	91.0461	33.0696	63.083	17.8729	87.2856	30.49	0.686	0.251784	1.098	0.012133	0.412	0.291338
TC186135	"weakly similar to UniRef100_A7PXY3 Cluster: Chromosome chr15 scaffold_37, whole genome shotgun sequence; n=1; Vitis vinifera|Rep: Chromosome chr15 scaffold_37, whole genome shotgun sequence - Vitis vinifera (Grape), partial (39%)"	668.903	185.639	498.276	114.731	583.589	166.686	445.148	123.886	866.517	314.564	683.601	301.828	665.089	291.261	314.925	122.986	286.863	103.813	224.4	46.8107	275.396	92.9193	-0.108	0.899285	1.099	0.010203	1.207	0.002307
TC186166	"UniRef100_Q0GXS4 Cluster: Nod factor perception protein; n=2; Medicago truncatula|Rep: Nod factor perception protein - Medicago truncatula (Barrel medic), complete"	164	25.2792	187.752	17.3595	175.876	23.3537	31.553	2.18515	43.2081	6.7922	36.9137	9.41746	37.225	7.7733	145.945	25.8578	139.958	53.6387	151.592	19.279	145.832	31.6976	2.257	0	0.295	0.240742	-1.962	0
TC186182	"similar to UniRef100_A7Q003 Cluster: Chromosome chr8 scaffold_41, whole genome shotgun sequence; n=1; Vitis vinifera|Rep: Chromosome chr8 scaffold_41, whole genome shotgun sequence - Vitis vinifera (Grape), partial (50%)"	385.412	28.0594	529.091	56.0056	457.252	88.1058	226.732	3.02711	235.179	27.2015	141.041	9.00574	200.984	47.3509	155.561	20.8976	250.782	113.745	289.084	41.9225	231.809	85.6057	1.204	0.008151	1.055	0.003896	-0.149	0.676071
TC186292	"similar to UniRef100_A7NVJ7 Cluster: Chromosome chr18 scaffold_1, whole genome shotgun sequence; n=1; Vitis vinifera|Rep: Chromosome chr18 scaffold_1, whole genome shotgun sequence - Vitis vinifera (Grape), partial (80%)"	878.259	209.572	421.007	88.4485	649.633	288.828	816.801	243.322	1000.69	146.14	591.008	54.5081	802.834	229.049	341.796	157.408	261.72	38.5834	523.826	120.132	375.781	153.965	-0.374	0.578082	0.772	0.06624	1.146	0.00361
TC186313	"homologue to UniRef100_Q9LWB3 Cluster: Ribosomal protein L23; n=1; Spinacia oleracea|Rep: Ribosomal protein L23 - Spinacia oleracea (Spinach), partial (87%)"	163.137	80.2062	157.205	27.5007	160.171	53.7241	157.475	75.4462	254.243	26.4664	184.341	42.5364	198.686	62.626	116.106	41.6374	68.8352	10.6367	68.799	14.938	84.5801	32.8108	-0.31	0.646664	0.924	0.026527	1.234	0.001861
TC186319	Octicosapeptide/Phox/Bem1p	112.021	43.3551	164.961	82.8505	138.491	65.8661	108.038	31.1459	150.857	57.9141	310.754	132.51	189.883	118.459	390.814	80.6666	547.845	73.0187	473.301	219.307	470.653	140.04	-0.362	0.667926	-1.812	0.001277	-1.45	0.002478
TC186345	"similar to UniRef100_A7PIN7 Cluster: Chromosome chr13 scaffold_17, whole genome shotgun sequence; n=1; Vitis vinifera|Rep: Chromosome chr13 scaffold_17, whole genome shotgun sequence - Vitis vinifera (Grape), partial (29%)"	794.047	70.9125	136.272	24.6173	465.159	363.393	464.648	115.648	991.818	245.813	382.212	140.93	612.893	324.739	293.955	11.4961	111.177	73.6517	220.009	44.9227	208.381	90.7399	-0.734	0.543141	0.837	0.291063	1.571	0.021575
TC186471	"weakly similar to UniRef100_Q9FLG0 Cluster: Similarity to FtsH; n=1; Arabidopsis thaliana|Rep: Similarity to FtsH - Arabidopsis thaliana (Mouse-ear cress), partial (4%)"	2438.89	551.638	2689.99	501.198	2564.44	491.036	2102.16	580.385	1736.04	309.043	1452.96	309.103	1763.72	459.815	1217.74	235.495	957.546	140.607	1007.49	89.9105	1060.93	187.425	0.559	0.093067	1.268	6.9e-05	0.709	0.002668
TC186495	"similar to UniRef100_Q84TD6 Cluster: At3g04070; n=1; Arabidopsis thaliana|Rep: At3g04070 - Arabidopsis thaliana (Mouse-ear cress), partial (45%)"	1656.21	668.476	841.691	193.444	1248.95	626.693	1079.44	337.059	1463.68	217.769	540.669	167.064	1027.93	456.584	307.448	178.119	232.545	69.5327	400.643	48.7911	313.546	122.697	0.296	0.752489	1.97	0.000998	1.674	0.001273
TC186507	"homologue to UniRef100_Q41012 Cluster: Endo-1,4-beta-glucanase precursor; n=1; Pisum sativum|Rep: Endo-1,4-beta-glucanase precursor - Pisum sativum (Garden pea), partial (41%)"	477.436	145.486	189.78	16.79	333.608	182.765	207.781	138.46	143.217	73.3459	93.0298	8.78066	148.009	92.9454	151.651	40.0584	162.949	46.9865	123.35	42.7974	145.984	41.5101	1.194	0.077698	1.072	0.035947	-0.122	0.828576
TC186567	"UniRef100_Q8L883 Cluster: Auxin transporter-like protein 5; n=1; Medicago truncatula|Rep: Auxin transporter-like protein 5 - Medicago truncatula (Barrel medic), complete"	869.906	193.818	1623.87	527.739	1246.89	544.948	1807.12	1015.92	1809.25	383.143	2275.89	300.171	1964.09	609.865	2713	1109.44	3222.89	1063.23	2485.34	524.256	2807.08	875.223	-0.697	0.188704	-1.22	0.003049	-0.523	0.125435
TC186568	Homeodomain-related	176.444	85.3461	101.159	33.9079	138.802	71.2309	120.277	41.4847	346.477	77.1001	123.288	24.0501	196.681	121.18	75.2596	13.1599	52.5577	25.6461	110.936	28.7524	79.5844	32.6179	-0.42	0.650725	0.783	0.169717	1.203	0.017473
TC186572	"homologue to UniRef100_Q5GMM4 Cluster: 60S ribosomal protein L37a; n=1; Capsicum chinense|Rep: 60S ribosomal protein L37a - Capsicum chinense (Scotch bonnet) (Bonnet pepper), complete"	672.855	316.904	244.564	27.9528	458.71	309.053	600.636	174.443	340.929	240.796	496.65	110.27	479.405	194.825	298.822	14.8144	253.169	56.9425	127.936	25.4544	226.642	83.0578	-0.172	0.877491	0.876	0.11822	1.048	0.034397
TC186767	"weakly similar to UniRef100_Q9LUE5 Cluster: Emb|CAB86483.1; n=1; Arabidopsis thaliana|Rep: Emb|CAB86483.1 - Arabidopsis thaliana (Mouse-ear cress), partial (33%)"	88.6018	32.9281	47.8897	8.07801	68.2457	30.9362	74.5769	14.6352	144.342	23.3028	108.324	60.0872	109.081	44.7755	36.6834	10.9713	61.0992	43.2314	38.4363	3.85359	45.4063	25.3011	-0.651	0.372541	0.614	0.227883	1.265	0.005946
TC186852	0	112.341	12.5362	161.094	66.3537	136.717	50.3691	111.949	7.08939	87.7615	9.21943	42.8593	10.5466	80.8566	31.36	51.4798	19.0532	53.6367	8.64643	52.9617	3.8935	52.6927	10.6841	0.802	0.133946	1.323	0.002279	0.522	0.141736
TC186857	"similar to UniRef100_Q9LVD0 Cluster: Protein carboxyl methylase-like; n=1; Arabidopsis thaliana|Rep: Protein carboxyl methylase-like - Arabidopsis thaliana (Mouse-ear cress), partial (68%)"	1244.94	316.839	541.092	13.2521	893.014	434.561	397.642	34.3599	399.335	122.757	301.754	75.1167	366.243	88.3913	701.169	80.845	687.929	102.613	730.622	49.3971	706.573	72.3501	1.184	0.005367	0.205	0.575441	-0.979	0.001674
TC186865	"weakly similar to UniRef100_A7QSR6 Cluster: Chromosome chr4 scaffold_162, whole genome shotgun sequence; n=1; Vitis vinifera|Rep: Chromosome chr4 scaffold_162, whole genome shotgun sequence - Vitis vinifera (Grape), partial (22%)"	210.881	29.5832	131.239	59.5869	171.06	60.6066	73.6371	16.6483	152.949	35.4601	85.8806	7.6288	104.156	42.0181	45.897	3.50122	81.521	22.6846	83.537	32.0726	70.3183	26.9279	0.708	0.246357	1.27	0.005431	0.562	0.146558
TC186964	"UniRef100_Q8H1D1 Cluster: Transcription factor MYBS2; n=1; Oryza sativa Japonica Group|Rep: Transcription factor MYBS2 - Oryza sativa subsp. japonica (Rice), partial (5%)"	510.155	229.842	215.419	33.9735	362.787	218.296	196.878	63.19	257.758	46.9862	213.885	29.6696	222.841	50.1028	181.822	108.36	81.5467	17.6204	141.991	17.7497	135.12	70.737	0.555	0.40401	1.38	0.003753	0.825	0.038687
TC187001	"weakly similar to UniRef100_A7PLJ0 Cluster: Chromosome chr7 scaffold_20, whole genome shotgun sequence; n=1; Vitis vinifera|Rep: Chromosome chr7 scaffold_20, whole genome shotgun sequence - Vitis vinifera (Grape), partial (27%)"	196.193	80.0677	539.398	168.197	367.796	221.85	222.266	62.3416	887.68	200.536	793.734	135.696	634.56	336.007	280.824	50.4065	102.646	12.7326	342.056	116.707	241.842	125.23	-0.769	0.483143	0.566	0.472671	1.334	0.036088
TC187025	"weakly similar to UniRef100_A7NX35 Cluster: Chromosome chr5 scaffold_2, whole genome shotgun sequence; n=1; Vitis vinifera|Rep: Chromosome chr5 scaffold_2, whole genome shotgun sequence - Vitis vinifera (Grape), partial (23%)"	330.771	57.2109	135.306	29.7751	233.039	114.568	152.924	56.2784	250.926	104.623	134.13	15.4381	179.327	80.8565	88.7789	42.1167	97.3265	29.7582	140.569	11.5139	108.892	35.7232	0.322	0.682289	1.018	0.03054	0.695	0.090807
TC187035	0	284.935	53.7979	53.9754	7.02399	169.455	131.073	43.231	10.0822	46.1772	9.39836	75.6946	10.9043	55.0342	17.8592	70.5581	9.30826	323.431	114.971	164.623	28.8203	186.204	125.64	1.226	0.2204	-0.309	0.723894	-1.535	0.017224
TC187064	"homologue to UniRef100_Q43791 Cluster: Peroxidase1C precursor; n=1; Medicago sativa|Rep: Peroxidase1C precursor - Medicago sativa (Alfalfa), partial (44%)"	13508.8	970.799	3783.23	498	8646.02	5371.43	11094.9	3693.51	8982.8	972.521	7573.75	529.503	9217.17	2464.29	2114.52	665.674	4787.8	993.404	7397.84	1032.1	4766.72	2420.29	-0.334	0.744936	0.782	0.186821	1.117	0.031376
TC187097	"Orn/DAP/Arg decarboxylase 2; O-methyltransferase, family 2; Dimerisation"	134.66	57.5035	48.9656	9.55169	91.813	59.6845	118.963	51.2962	185.152	90.2037	120.379	65.8377	141.498	69.6275	47.7907	11.2204	38.1134	9.03369	69.5967	15.496	51.8336	17.52	-0.677	0.401365	0.671	0.231079	1.349	0.007267
TC187119	"similar to UniRef100_A7QHY5 Cluster: Chromosome chr17 scaffold_101, whole genome shotgun sequence; n=1; Vitis vinifera|Rep: Chromosome chr17 scaffold_101, whole genome shotgun sequence - Vitis vinifera (Grape), partial (89%)"	1918.81	257.843	1652.7	537.065	1785.76	403.997	2862.42	362.183	1794.44	318.279	2566.78	413.888	2407.88	573.589	4361.5	577.6	4720.47	596.453	3290.44	81.0807	4124.14	767.536	-0.425	0.242659	-1.218	0.000148	-0.793	0.001589
TC187166	"similar to UniRef100_A3FMG8 Cluster: LysM-domain containing receptor-like kinase; n=1; Sesbania rostrata|Rep: LysM-domain containing receptor-like kinase - Sesbania rostrata, partial (31%)"	810.75	260.054	367.01	86.3035	588.88	298.5	266.065	128.949	703.37	349.44	238.124	43.7278	402.519	293.634	192.194	12.2555	258.699	55.7035	314.347	54.9341	255.08	66.1275	0.687	0.394736	1.102	0.04452	0.415	0.421364
TC187172	"homologue to UniRef100_P30074 Cluster: Chalcone synthase 2; n=1; Medicago sativa|Rep: Chalcone synthase 2 - Medicago sativa (Alfalfa), partial (43%)"	1118.66	596.585	365.336	8.67539	741.999	559.148	434.837	92.2463	629.198	105.608	344.172	39.8179	469.402	145.659	234.223	52.3225	178.429	114.316	316.597	143.782	243.083	112.887	0.441	0.615895	1.485	0.008139	1.044	0.030826
TC187192	"weakly similar to UniRef100_Q5VMW2 Cluster: Embryogenesis transmembrane protein-like; n=1; Oryza sativa Japonica Group|Rep: Embryogenesis transmembrane protein-like - Oryza sativa subsp. japonica (Rice), partial (15%)"	489.48	56.0567	2064.36	397.284	1276.92	899.147	911.018	95.8699	1488.16	214.443	2145.1	321.005	1514.76	570.532	2105.16	563.679	1994.86	496.11	2264.73	176.358	2121.59	403.172	-0.509	0.540356	-1.065	0.043446	-0.557	0.243573
TC187282	"weakly similar to UniRef100_A7Q2Z2 Cluster: Chromosome chr12 scaffold_47, whole genome shotgun sequence; n=1; Vitis vinifera|Rep: Chromosome chr12 scaffold_47, whole genome shotgun sequence - Vitis vinifera (Grape), partial (35%)"	252.414	100.294	111.371	23.3428	181.892	101.042	91.9662	35.093	114.55	28.1325	75.0321	2.75296	93.8495	28.3274	63.1935	18.9386	130.495	81.5061	59.8837	4.24731	84.5241	54.2752	0.839	0.213441	1.103	0.024084	0.264	0.581875
TC187296	"weakly similar to UniRef100_Q9SML3 Cluster: Cytochrome P450 monooxygenase; n=1; Cicer arietinum|Rep: Cytochrome P450 monooxygenase - Cicer arietinum (Chickpea) (Garbanzo), partial (26%)"	420.733	50.2796	657.512	103.824	539.122	148.802	371.986	36.8429	343.184	86.1257	409.354	57.8899	374.841	62.1058	629.572	96.6517	955.03	186.083	867.992	119.637	817.531	189.376	0.499	0.15664	-0.61	0.020911	-1.109	9.7e-05
TC187299	"similar to UniRef100_Q9LTV3 Cluster: Auxin-regulated protein-like; n=1; Arabidopsis thaliana|Rep: Auxin-regulated protein-like - Arabidopsis thaliana (Mouse-ear cress), partial (62%)"	805.801	347.194	184.348	27.1763	495.074	405.431	459.357	77.0995	589.746	286.653	597.005	98.5913	548.703	170.173	223.386	30.0494	264.966	72.9934	245.059	35.9428	244.47	46.9583	-0.505	0.522706	0.628	0.225711	1.133	0.013343
TC187327	"similar to UniRef100_Q8TDG5 Cluster: NS3 binding protein; n=1; Homo sapiens|Rep: NS3 binding protein - Homo sapiens (Human), partial (8%)"	166.348	32.5019	665.147	38.0052	415.748	275.028	473.902	69.3067	635.112	32.9578	436.165	10.8945	515.06	99.3788	308.189	102.291	147.173	73.4902	300.83	24.1576	252.064	101.542	-0.617	0.482381	0.539	0.378561	1.156	0.024758
TC187368	"similar to UniRef100_Q9ATD1 Cluster: GHMYB9; n=1; Gossypium hirsutum|Rep: GHMYB9 - Gossypium hirsutum (Upland cotton) (Gossypium mexicanum), partial (22%)"	482.062	24.4911	244.862	60.7768	363.462	136.369	410.993	48.5306	500.942	25.3206	351.301	14.3225	421.079	71.1066	206.418	55.5512	132.324	58.6893	206.599	35.0783	181.78	57.5853	-0.292	0.63379	0.986	0.010805	1.278	0.000681
TC187415	Oligopeptide transporter OPT superfamily	1470.91	272.187	537.352	72.2483	1004.13	541.461	1619.08	266.84	1233.34	348.225	1124.98	601.787	1325.8	435.013	1568.03	424.778	2821.97	262.706	1491.66	169.448	1960.55	698.592	-0.512	0.465252	-1.074	0.021715	-0.562	0.173957
TC187454	"weakly similar to UniRef100_A7PQI3 Cluster: Chromosome chr6 scaffold_25, whole genome shotgun sequence; n=1; Vitis vinifera|Rep: Chromosome chr6 scaffold_25, whole genome shotgun sequence - Vitis vinifera (Grape), partial (59%)"	132.53	60.6134	122.02	8.36004	127.275	39.124	56.8731	20.0535	120.99	48.5456	69.9459	23.5184	82.6029	41.0962	34.1463	6.44908	40.1209	8.55344	77.4848	8.63682	50.584	21.4729	0.698	0.276648	1.381	0.004045	0.683	0.088395
TC187466	"weakly similar to UniRef100_A7PK52 Cluster: Chromosome chr15 scaffold_19, whole genome shotgun sequence; n=1; Vitis vinifera|Rep: Chromosome chr15 scaffold_19, whole genome shotgun sequence - Vitis vinifera (Grape), partial (78%)"	108.956	44.559	281.688	26.1794	195.322	100.097	134.563	15.0069	136.196	60.5245	109.889	35.3883	126.882	38.0542	68.7603	4.41848	46.9395	11.9639	91.9875	13.1762	69.2291	21.5567	0.476	0.495971	1.365	0.004363	0.889	0.028463
TC187517	"UniRef100_A8ZZK7 Cluster: Tripartite ATP-independent periplasmic transporter DctQ component; n=1; Desulfococcus oleovorans Hxd3|Rep: Tripartite ATP-independent periplasmic transporter DctQ component - Desulfococcus oleovorans Hxd3, partial (7%)"	300.673	79.8748	115.655	7.81659	208.164	113.34	277.52	55.0753	525.636	125.75	510.97	182.052	438.042	165.927	276.594	24.9096	225.796	15.3702	363.285	53.259	288.558	67.4404	-1.156	0.041243	-0.616	0.157492	0.539	0.160869
TC187549	"similar to UniRef100_Q9ZWP8 Cluster: Cytokinin-specific binding protein; n=1; Vigna radiata|Rep: Cytokinin-specific binding protein - Vigna radiata, partial (25%)"	186.755	75.1071	226.774	48.9466	206.765	60.788	259.843	17.1279	177.469	49.7831	367.42	131.639	268.244	108.766	336.78	137.968	433.607	35.0323	490.025	81.0739	420.137	105.897	-0.343	0.598712	-1.034	0.012585	-0.691	0.052978
TC187689	"similar to UniRef100_A7NW14 Cluster: Chromosome chr5 scaffold_2, whole genome shotgun sequence; n=1; Vitis vinifera|Rep: Chromosome chr5 scaffold_2, whole genome shotgun sequence - Vitis vinifera (Grape), partial (43%)"	293.63	99.6799	296.705	175.246	295.167	127.521	373.977	82.3855	296.602	142.728	465.851	148.033	378.81	132.862	686.828	457.617	793.219	155.907	492.46	120.591	657.503	281.975	-0.38	0.608967	-1.157	0.01372	-0.777	0.055091
TC187718	"similar to UniRef100_A7NW31 Cluster: Chromosome chr5 scaffold_2, whole genome shotgun sequence; n=1; Vitis vinifera|Rep: Chromosome chr5 scaffold_2, whole genome shotgun sequence - Vitis vinifera (Grape), partial (89%)"	841.515	227.293	316.927	97.9536	579.221	327.201	275.693	66.0804	464.225	86.9668	257.977	93.9239	332.632	122.423	257.063	45.6516	152.534	74.7032	167.857	45.1239	192.485	69.3908	0.677	0.356095	1.476	0.00517	0.799	0.071132
TC187737	"similar to UniRef100_A0EVX3 Cluster: Galactinol synthase; n=1; Ammopiptanthus mongolicus|Rep: Galactinol synthase - Ammopiptanthus mongolicus, complete"	92.5172	14.9031	111.554	19.6434	102.035	18.759	121.777	41.7868	109.664	26.3799	105.49	23.7565	112.31	28.3774	203.828	48.7318	233.483	38.1472	215.927	10.0291	217.746	33.9027	-0.117	0.788212	-1.097	0.000189	-0.98	0.000132
TC187912	"similar to UniRef100_A7P6C6 Cluster: Chromosome chr9 scaffold_7, whole genome shotgun sequence; n=1; Vitis vinifera|Rep: Chromosome chr9 scaffold_7, whole genome shotgun sequence - Vitis vinifera (Grape), partial (36%)"	85.1766	16.4465	106.5	24.6814	95.8383	22.0968	117.732	44.0529	87.5782	21.7191	65.024	16.115	90.1114	34.533	37.5212	8.22866	45.1838	6.17494	52.1459	2.81522	44.9503	8.28103	0.141	0.805528	1.085	0.001529	0.944	0.001677
TC187931	"weakly similar to UniRef100_A7PT58 Cluster: Chromosome chr8 scaffold_29, whole genome shotgun sequence; n=1; Vitis vinifera|Rep: Chromosome chr8 scaffold_29, whole genome shotgun sequence - Vitis vinifera (Grape), partial (10%)"	40.1105	6.48075	38.7688	7.23188	39.4397	6.18547	50.976	8.46598	48.2908	14.153	75.3324	19.2707	58.1997	18.0913	77.9134	13.1164	104.87	41.0542	76.9617	1.76877	86.5818	25.5629	-0.519	0.182779	-1.104	0.00069	-0.586	0.021357
TC187964	"weakly similar to UniRef100_A7PQZ9 Cluster: Chromosome chr6 scaffold_25, whole genome shotgun sequence; n=1; Vitis vinifera|Rep: Chromosome chr6 scaffold_25, whole genome shotgun sequence - Vitis vinifera (Grape), partial (56%)"	293.018	85.1417	88.7407	43.1816	190.879	127.139	147.681	60.6285	491.518	91.8951	164.697	86.8441	267.965	181.882	141.029	34.5466	44.8235	13.1705	86.3713	29.0408	90.7413	47.945	-0.493	0.69887	0.951	0.212792	1.445	0.030198
TC187996	"similar to UniRef100_A7NWF6 Cluster: Chromosome chr5 scaffold_2, whole genome shotgun sequence; n=1; Vitis vinifera|Rep: Chromosome chr5 scaffold_2, whole genome shotgun sequence - Vitis vinifera (Grape), partial (84%)"	164.495	21.1529	706.413	131.997	435.454	308.627	244.265	36.5312	207.41	30.7489	218.689	39.4562	223.455	35.0238	1119.89	243.542	771.056	94.4672	631.766	21.7052	840.904	254.157	0.613	0.399138	-1.263	0.012306	-1.876	0.000239
TC188008	"similar to UniRef100_A3QRM3 Cluster: Senescence-associated nodulin 1A; n=1; Glycine max|Rep: Senescence-associated nodulin 1A - Glycine max (Soybean), complete"	362.072	102.737	356.621	53.906	359.347	73.4385	444.65	79.4246	393.798	33.8683	614.738	219.785	484.396	154.859	1328.91	280.132	983.04	224.549	681.507	139.591	997.817	340.3	-0.407	0.404632	-1.426	0.000339	-1.018	0.001513
TC188151	"weakly similar to UniRef100_UPI0000162E4C Cluster: auxin efflux carrier family protein; n=1; Arabidopsis thaliana|Rep: auxin efflux carrier family protein - Arabidopsis thaliana, partial (19%)"	6703.76	1888.24	7274.07	339.394	6988.92	1252.93	4772.09	694.552	4956.82	434.284	3483.12	396.26	4404.01	830.919	2350.85	6.0747	2448.09	381.026	3718.08	314.481	2839	705.327	0.671	0.034546	1.317	3.4e-05	0.647	0.004183
TC188197	"similar to UniRef100_A7Q8E8 Cluster: Chromosome chr5 scaffold_64, whole genome shotgun sequence; n=1; Vitis vinifera|Rep: Chromosome chr5 scaffold_64, whole genome shotgun sequence - Vitis vinifera (Grape), partial (78%)"	2878.77	792.857	1671.73	423.743	2275.25	871.981	1167.48	401.708	1885.66	927.27	738.396	138.884	1263.85	715.638	1181.02	183.889	671.464	117.65	956.386	46.2842	936.289	247.71	0.929	0.119912	1.24	0.007308	0.31	0.466951
TC188202	"homologue to UniRef100_O81391 Cluster: Chlorophyll a/b binding protein; n=1; Medicago sativa|Rep: Chlorophyll a/b binding protein - Medicago sativa (Alfalfa), partial (59%)"	1975	900.644	11873.6	2870.73	6924.32	5745.94	5479.69	979.633	2795.99	111.987	2956.08	881.164	3743.92	1461.76	10562.4	2699.23	7812.71	1332.95	6139.45	1376.81	8171.52	2545.58	0.394	0.734928	-0.764	0.266634	-1.158	0.048512
TC188439	"similar to UniRef100_A7PHC3 Cluster: Chromosome chr17 scaffold_16, whole genome shotgun sequence; n=1; Vitis vinifera|Rep: Chromosome chr17 scaffold_16, whole genome shotgun sequence - Vitis vinifera (Grape), partial (48%)"	3512.72	1324.09	5996.7	1003.68	4754.71	1719.09	3072.95	527.125	2744.93	599.703	2489.21	582.642	2769.03	555.394	1139.6	51.0164	2009.23	113.156	1860.36	554.095	1669.73	492.793	0.71	0.120243	1.471	0.000339	0.761	0.013545
TC188448	"homologue to UniRef100_A7PMS9 Cluster: Chromosome chr14 scaffold_21, whole genome shotgun sequence; n=1; Vitis vinifera|Rep: Chromosome chr14 scaffold_21, whole genome shotgun sequence - Vitis vinifera (Grape), partial (17%)"	612.844	155.825	844.772	98.5929	728.808	172.447	483.339	133.163	744.234	79.1013	368.1	76.5992	531.891	187.928	404.62	30.9606	297.159	85.0833	344.818	51.9589	348.865	69.9913	0.499	0.287543	1.052	0.002947	0.553	0.05796
TC188536	"E-class P450, group I"	320.122	9.90062	343.115	95.9512	331.618	62.2934	148.627	17.597	197.567	78.7504	145.982	50.1856	164.059	53.7621	100.924	38.9701	184.44	73.8002	229.813	13.3564	171.726	70.6517	1.06	0.045477	1.059	0.01077	-0.001	0.99887
TC188626	"similar to UniRef100_Q93X44 Cluster: Protein tyrosine phosphatase; n=1; Solanum lycopersicum|Rep: Protein tyrosine phosphatase - Solanum lycopersicum (Tomato) (Lycopersicon esculentum), partial (43%)"	7882.21	2722.64	4815.58	1166.24	6348.89	2516.03	7733.95	1786.75	4294.99	736.978	4140.95	369.387	5389.96	2015.69	2007.07	631.222	1927.73	354.395	5007.68	1466.4	2980.83	1726.44	0.221	0.803962	1.188	0.01585	0.967	0.025295
TC188696	Eggshell protein; Glycine rich	101.273	49.4537	62.2861	7.94096	81.7797	38.2033	192.918	46.8523	143.342	80.1884	177.799	16.0139	171.353	52.0062	142.445	47.343	121.783	39.6066	265.332	60.007	176.52	79.8094	-1.095	0.069556	-1.075	0.019798	0.021	0.969625
TC188699	"Carbamoyl-phosphate synthase L chain, ATP-binding; ANTH"	259.507	40.2922	511.334	61.2655	385.42	145.519	823.834	24.1568	654.358	155.012	635.361	84.8103	704.518	126.597	145.116	15.0967	273.293	39.1802	271.056	47.9607	229.822	71.0825	-0.939	0.038494	0.724	0.03656	1.663	3e-05
TC188775	TIR; Disease resistance protein; AAA ATPase	747.12	163.284	49.7993	10.9064	398.46	395.714	97.7667	18.4949	832.301	82.3903	562.841	95.6815	497.636	328.065	101.329	60.0249	126.997	48.594	71.4773	15.7792	99.9341	46.1777	-0.904	0.614483	1.062	0.366866	1.966	0.044465
TC188818	"similar to UniRef100_Q9ZWF2 Cluster: Cytochrome P450; n=1; Glycyrrhiza echinata|Rep: Cytochrome P450 - Glycyrrhiza echinata (Licorice), partial (43%)"	938.794	338.304	851.943	368.058	895.369	319.734	1265.46	171.77	1869.7	818.114	2499.51	834.752	1878.22	796.548	756.203	390.141	556.579	150.752	1367.1	292.327	893.295	445.923	-1.031	0.1262	0.088	0.898228	1.118	0.0139
TC188845	"similar to UniRef100_A7P521 Cluster: Chromosome chr4 scaffold_6, whole genome shotgun sequence; n=1; Vitis vinifera|Rep: Chromosome chr4 scaffold_6, whole genome shotgun sequence - Vitis vinifera (Grape), partial (86%)"	4064.9	945.175	2782.73	470.017	3423.81	968.964	5508.95	1150.81	3835.91	156.32	6316.06	1503.02	5220.31	1449.89	8534.77	271.664	8227.29	206.286	5228.94	694.356	7330.34	1628.27	-0.607	0.130432	-1.107	0.001024	-0.5	0.058122
TC188925	"homologue to UniRef100_O24072 Cluster: Auxin induced proline rich protein; n=1; Medicago sativa|Rep: Auxin induced proline rich protein - Medicago sativa (Alfalfa), partial (82%)"	3889.17	420.077	689.2	207.719	2289.18	1777.58	3592.46	511.687	3929.37	335.43	4225.66	106.662	3915.83	414.377	3621.67	507.131	3884.28	1260.76	5142.8	110.707	4216.25	980.087	-1.276	0.090607	-1.355	0.018321	-0.079	0.904968
TC188991	"similar to UniRef100_O82161 Cluster: Phi-1 protein; n=1; Nicotiana tabacum|Rep: Phi-1 protein - Nicotiana tabacum (Common tobacco), partial (86%)"	514.348	32.6819	254.971	70.3722	384.659	150.304	605.061	189.325	441.592	108.736	686.681	291.437	577.778	211.736	1297.01	457.742	1518.25	728.114	733.126	50.3377	1182.79	555.4	-0.612	0.358297	-1.593	0.001519	-0.981	0.016864
TC189088	"similar to UniRef100_A7PAE5 Cluster: Chromosome chr14 scaffold_9, whole genome shotgun sequence; n=1; Vitis vinifera|Rep: Chromosome chr14 scaffold_9, whole genome shotgun sequence - Vitis vinifera (Grape), partial (59%)"	3754.03	284.626	3361.95	68.8106	3557.99	283.579	4978.61	868.669	3165.04	1186.28	4708.67	411.377	4284.11	1140.55	2394.84	487.346	829.639	231.889	3248.36	438.4	2157.61	1117.78	-0.216	0.817575	0.953	0.057156	1.169	0.010304
TC189114	0	261.312	88.9964	1039.07	467.204	650.193	521.492	492.378	162.611	385.481	47.5062	186.567	12.9589	354.808	159	93.7429	30.2745	497.857	528.436	112.186	26.4816	234.595	330.552	0.606	0.64114	1.71	0.032428	1.104	0.115892
TC189121	tRNA pseudouridine synthase	331.932	121.981	73.7108	16.0016	202.821	161.424	78.5204	11.022	112.958	30.5387	86.5284	22.5963	92.669	25.1943	79.6999	38.2171	79.5295	20.1311	64.8479	8.16989	74.6924	23.1875	0.749	0.339364	1.07	0.047862	0.321	0.542677
TC189227	"similar to UniRef100_Q9XGZ2 Cluster: T1N24.22 protein; n=1; Arabidopsis thaliana|Rep: T1N24.22 protein - Arabidopsis thaliana (Mouse-ear cress), partial (15%)"	1408.6	433.408	667.492	59.1236	1038.05	491.233	908.484	158.333	1596.28	529.688	823.712	311.634	1109.49	485.106	550.085	305.129	432.832	158.295	637.248	82.9941	540.055	197.873	-0.105	0.918803	0.92	0.057156	1.025	0.018247
TC189243	"similar to UniRef100_A7PTT5 Cluster: Chromosome undetermined scaffold_30, whole genome shotgun sequence; n=2; Vitis vinifera|Rep: Chromosome undetermined scaffold_30, whole genome shotgun sequence - Vitis vinifera (Grape), partial (45%)"	506.463	103.854	631.731	100.888	569.097	114.426	539.852	199.522	623.206	84.5544	338.856	120.367	500.638	177.164	267.825	114.501	302.118	59.3648	218.181	14.4779	262.708	74.477	0.253	0.671675	1.137	0.002897	0.884	0.007135
TC189247	"similar to UniRef100_Q43817 Cluster: Lipoxygenase; n=1; Pisum sativum|Rep: Lipoxygenase - Pisum sativum (Garden pea), partial (15%)"	812.589	767.609	602.805	98.4511	707.697	502.762	421.773	419.646	312.962	181.689	420.745	103.752	385.16	240.628	639.332	369.029	978.196	216.592	1166.53	410.768	928.021	376.147	0.916	0.318736	-0.49	0.487121	-1.406	0.014965
TC189254	"UniRef100_Q8LK19 Cluster: Proteinase inhibitor 20; n=1; Medicago truncatula|Rep: Proteinase inhibitor 20 - Medicago truncatula (Barrel medic), partial (67%)"	380.671	426.946	636.388	207.079	508.53	331.185	424.426	154.983	203.781	99.0611	243.802	116.949	290.67	149.135	549.752	36.7268	923.35	117.996	485.316	215.901	652.806	239.628	0.58	0.575028	-0.658	0.335636	-1.238	0.031609
TC189305	"weakly similar to UniRef100_A7QH74 Cluster: Chromosome chr18 scaffold_96, whole genome shotgun sequence; n=1; Vitis vinifera|Rep: Chromosome chr18 scaffold_96, whole genome shotgun sequence - Vitis vinifera (Grape), partial (84%)"	11166.9	1298.99	7421.8	2790.81	9294.32	2828.08	3281.03	813.442	7778.56	3632.31	3624.33	891.521	4894.64	2891.88	5033.47	81.3677	2607.99	651.542	2641.82	565.43	3427.76	1279.93	1.03	0.097791	1.463	0.003196	0.433	0.311963
TC189340	"homologue to UniRef100_A7QMZ3 Cluster: Histidinol dehydrogenase; n=1; Vitis vinifera|Rep: Histidinol dehydrogenase - Vitis vinifera (Grape), partial (24%)"	2863.57	678.786	1978.86	40.8493	2421.21	647.905	2193.34	632.073	2442.74	168.119	1416.72	106.637	2017.6	569.69	1164.96	102.345	929.876	97.6104	1087.01	144.259	1060.61	144.765	0.278	0.505043	1.163	0.000339	0.886	0.000914
TC189363	"similar to UniRef100_Q6H4A7 Cluster: Calcineurin B-like protein; n=1; Oryza sativa Japonica Group|Rep: Calcineurin B-like protein - Oryza sativa subsp. japonica (Rice), partial (6%)"	59.43	29.4456	75.8166	16.8891	67.6233	23.2695	79.0076	14.8485	62.1312	8.16543	151.689	47.7058	97.6094	48.366	138.539	17.3974	154.889	44.2566	179.103	13.1487	157.51	30.3469	-0.477	0.40606	-1.273	0.002443	-0.796	0.022107
TC189391	"E-class P450, group I"	1504.34	257.733	283.757	92.2358	894.051	690.597	533.988	201.194	735.297	101.399	638.503	250.432	635.929	189.661	271.645	77.2237	190.631	61.9308	340.014	81.6777	267.43	91.1682	0.073	0.95889	1.341	0.032759	1.268	0.023365
TC189401	0	1042.42	137.402	773.945	63.2994	908.181	175.435	313.021	10.2389	1144.1	162.406	696.478	115.391	717.865	373.778	330.85	60.2689	365.586	90.0745	644.51	150.905	446.982	175.508	0.515	0.481792	1.09	0.024467	0.575	0.180596
TC189453	"similar to UniRef100_A7R1X7 Cluster: Chromosome undetermined scaffold_383, whole genome shotgun sequence; n=1; Vitis vinifera|Rep: Chromosome undetermined scaffold_383, whole genome shotgun sequence - Vitis vinifera (Grape), partial (23%)"	499.431	118.341	473.204	23.4323	486.317	77.6391	507.671	97.9067	370.785	75.1317	240.85	53.2001	373.102	133.667	178.054	8.90802	213.235	88.1649	244.791	4.34764	212.027	52.9505	0.453	0.343657	1.226	0.000971	0.773	0.010028
TC189459	"homologue to UniRef100_Q8H6U0 Cluster: Calmodulin-binding protein 60-A; n=1; Phaseolus vulgaris|Rep: Calmodulin-binding protein 60-A - Phaseolus vulgaris (Kidney bean) (French bean), partial (77%)"	269.636	59.1341	451.94	20.1918	360.788	107.388	311.631	70.2311	298.323	81.4984	193.753	62.5594	267.903	83.6535	212.189	19.7684	148.296	53.6904	168.217	31.0771	176.234	43.144	0.44	0.414556	1.023	0.006653	0.583	0.067778
TC189519	"similar to UniRef100_UPI0000DC0019 Cluster: Protein FAM133B.; n=1; Rattus norvegicus|Rep: Protein FAM133B. - Rattus norvegicus, partial (5%)"	2353.13	372.921	3490.28	319.07	2921.7	695.905	2717.53	867.09	2065.31	597.365	1503	141.448	2095.28	747.837	1631.97	290.128	1493.34	388.585	1205.01	245.041	1443.44	330.734	0.521	0.249777	1.017	0.003117	0.495	0.081006
TC189548	"weakly similar to UniRef100_A7QIL1 Cluster: Chromosome chr9 scaffold_104, whole genome shotgun sequence; n=1; Vitis vinifera|Rep: Chromosome chr9 scaffold_104, whole genome shotgun sequence - Vitis vinifera (Grape), partial (10%)"	668.286	207.958	553.197	50.7864	610.742	149.345	648.682	121.341	512.739	33.4585	306.872	97.6693	489.431	168.99	277.891	34.1684	172.732	64.793	278.143	36.8558	242.922	66.7251	0.373	0.539031	1.36	0.001398	0.987	0.00564
TC189569	"homologue to UniRef100_A7P1L5 Cluster: Chromosome chr19 scaffold_4, whole genome shotgun sequence; n=1; Vitis vinifera|Rep: Chromosome chr19 scaffold_4, whole genome shotgun sequence - Vitis vinifera (Grape), partial (85%)"	1504.4	284.108	1110.1	183.147	1307.25	303.885	830.249	102.227	1538.87	104.557	1287.57	234.852	1218.89	340.498	660.188	121.064	474.156	26.3507	444.228	60.1149	526.191	122.511	0.123	0.821115	1.312	0.000222	1.188	0.000132
TC189570	"weakly similar to UniRef100_A7PVZ4 Cluster: Chromosome chr8 scaffold_34, whole genome shotgun sequence; n=1; Vitis vinifera|Rep: Chromosome chr8 scaffold_34, whole genome shotgun sequence - Vitis vinifera (Grape), partial (12%)"	117.298	76.8459	33.3034	4.01934	75.3007	66.971	33.7025	10.1991	33.2281	6.54299	34.2892	2.86361	33.7399	6.24261	47.9033	5.67373	87.725	13.6117	89.2358	7.90699	74.9547	21.9557	0.813	0.22124	-0.297	0.584184	-1.11	0.01031
TC189602	"similar to UniRef100_A7PER0 Cluster: Chromosome chr11 scaffold_13, whole genome shotgun sequence; n=1; Vitis vinifera|Rep: Chromosome chr11 scaffold_13, whole genome shotgun sequence - Vitis vinifera (Grape), partial (8%)"	1195.85	91.5765	289.896	29.9207	742.873	499.938	1478.04	171.133	1087.01	203.234	1329.6	114.5	1298.22	223.939	913.513	103.885	490.164	82.3538	369.436	112.362	591.038	262.254	-1.124	0.123426	0.121	0.866819	1.245	0.011778
TC189613	"homologue to UniRef100_Q4FZE7 Cluster: Nup98 protein; n=1; Mus musculus|Rep: Nup98 protein - Mus musculus (Mouse), partial (5%)"	51.9775	7.30384	238.367	31.968	145.172	104.175	47.0974	6.73861	38.5342	3.52686	40.0031	1.29976	41.8783	5.53274	203.397	12.8168	207.477	27.504	55.3456	11.0196	155.406	76.7822	1.412	0.10853	-0.253	0.754957	-1.664	0.006042
TC189623	"similar to UniRef100_Q940C8 Cluster: AT3g10420/F13M14_30; n=3; Arabidopsis thaliana|Rep: AT3g10420/F13M14_30 - Arabidopsis thaliana (Mouse-ear cress), partial (5%)"	367.208	85.6213	1739.6	101.331	1053.4	756.358	1274.86	31.5218	1600.11	79.2436	1727.88	92.1403	1534.28	211.799	1608.38	121.25	1639.58	246.225	2033.23	135.885	1760.4	255.933	-0.942	0.161284	-1.139	0.023304	-0.197	0.703932
TC189685	"similar to UniRef100_Q3EBX9 Cluster: Uncharacterized protein At2g20585.2; n=1; Arabidopsis thaliana|Rep: Uncharacterized protein At2g20585.2 - Arabidopsis thaliana (Mouse-ear cress), partial (47%)"	1006.2	293.493	365.012	43.1032	685.606	398.165	775.407	188.026	699.132	102.949	583.33	135.654	685.956	151.999	520.579	133.14	284.466	30.457	263.587	46.0625	356.211	143.083	-0.174	0.831027	0.827	0.05552	1.001	0.010752
TC189721	"similar to UniRef100_A7P884 Cluster: Chromosome chr3 scaffold_8, whole genome shotgun sequence; n=1; Vitis vinifera|Rep: Chromosome chr3 scaffold_8, whole genome shotgun sequence - Vitis vinifera (Grape), partial (13%)"	206.639	111.791	86.9549	20.2961	146.797	97.2676	301.21	85.9794	177.377	41.9323	308.339	87.8204	262.309	91.0102	213.534	41.3343	557.803	318.101	441.102	257.179	404.146	255.442	-0.971	0.221428	-1.431	0.01368	-0.46	0.386306
TC189737	"similar to UniRef100_Q9AYM8 Cluster: CPRD2 protein; n=1; Vigna unguiculata|Rep: CPRD2 protein - Vigna unguiculata (Cowpea), partial (23%)"	657.331	281.419	435.512	38.8328	546.421	216.894	803.574	429.828	1324.74	435.063	1123.05	524.813	1083.79	462.773	315.137	312.261	277.325	84.3104	652.118	118.4	414.86	248.174	-0.918	0.289524	0.601	0.353594	1.52	0.007016
TC189773	"similar to UniRef100_Q9SAC6 Cluster: Alpha-glucan water dikinase 1, chloroplast precursor; n=2; Arabidopsis thaliana|Rep: Alpha-glucan water dikinase 1, chloroplast precursor - Arabidopsis thaliana (Mouse-ear cress), partial (33%)"	1594.28	1037.42	1199.6	381.656	1396.94	731.775	1162.82	349.762	795.188	178.472	1975.22	407.194	1311.08	594.515	2084.04	853.936	3413.77	729.69	2361.84	835.599	2619.88	926.8	0.082	0.938608	-0.962	0.04265	-1.044	0.014644
TC189833	"similar to UniRef100_Q6BCY1 Cluster: Gag-Pol; n=1; Ipomoea batatas|Rep: Gag-Pol - Ipomoea batatas (Sweet potato) (Batate), partial (42%)"	2189.87	772.732	1303.03	298.17	1746.45	714.39	1181.87	157.245	1083.88	131.407	774.706	174.479	1013.48	227.992	1080.57	119.615	556.694	129.661	932.127	129.659	856.463	258.189	0.734	0.127302	1.009	0.006917	0.275	0.417056
TC189923	"weakly similar to UniRef100_A7QSR5 Cluster: Chromosome chr4 scaffold_162, whole genome shotgun sequence; n=1; Vitis vinifera|Rep: Chromosome chr4 scaffold_162, whole genome shotgun sequence - Vitis vinifera (Grape), partial (45%)"	8911.21	1503.91	9055.3	807.297	8983.26	1082.41	6328.3	424.945	7423.83	1469.95	5985.73	887.44	6579.28	1097.92	3568.62	230.255	4340.49	440.672	5457.23	32.2998	4455.45	859.234	0.457	0.078436	1.027	4.7e-05	0.57	0.002209
TC189981	"similar to UniRef100_O64594 Cluster: F17O7.4; n=1; Arabidopsis thaliana|Rep: F17O7.4 - Arabidopsis thaliana (Mouse-ear cress), partial (10%)"	1726.69	196.516	946.231	143.504	1336.46	454.335	1896.07	483.448	2875	374.44	3598.08	973.034	2789.72	936.711	2669.42	435.08	2245.56	386.082	3069.38	556.455	2661.45	537.855	-1.06	0.0175	-1.041	0.004054	0.019	0.962793
TC190082	Phytosulfokine	2611.55	957.885	714.669	89.6527	1663.11	1204.03	1384.85	635.484	2113.16	325.649	940.469	300.384	1479.5	642.589	672.876	226.255	534.489	125.991	856.346	277.978	687.904	235.87	-0.005	0.997997	1.029	0.071691	1.034	0.040685
TC190108	"similar to UniRef100_A7NVK6 Cluster: Chromosome chr18 scaffold_1, whole genome shotgun sequence; n=1; Vitis vinifera|Rep: Chromosome chr18 scaffold_1, whole genome shotgun sequence - Vitis vinifera (Grape), partial (3%)"	179.448	63.2566	153.721	60.3218	166.585	57.0491	124.888	58.1818	219.299	80.1899	96.2748	17.5391	146.821	75.0946	63.8231	5.40956	62.0721	16.0665	94.1996	10.6755	73.3649	18.5765	0.267	0.711259	1.155	0.007931	0.888	0.018724
TC190252	"similar to UniRef100_A7PK51 Cluster: Chromosome chr15 scaffold_19, whole genome shotgun sequence; n=1; Vitis vinifera|Rep: Chromosome chr15 scaffold_19, whole genome shotgun sequence - Vitis vinifera (Grape), partial (41%)"	5004.84	1327.37	1829.33	381.537	3417.09	1946.32	4189.55	949.035	3005.15	1008.51	1952.59	509.839	3049.1	1218.1	722.201	305.04	948.804	74.782	2356.82	476.1	1342.61	818.265	0.065	0.960962	1.374	0.021051	1.308	0.013754
TC190281	"similar to UniRef100_A7L2Z5 Cluster: Nodulin family protein; n=1; Gossypium hirsutum|Rep: Nodulin family protein - Gossypium hirsutum (Upland cotton) (Gossypium mexicanum), partial (78%)"	2601.14	492.417	2390.84	802.586	2495.99	606.561	1080.59	177.585	1449.45	506.176	1148.13	255.513	1226.06	342.324	1780.15	456.509	1096.52	318.016	617.109	158.935	1164.59	583.033	1.034	0.06347	1.234	0.005467	0.2	0.642211
TC190291	"helicase-like protein, related"	101.56	5.10916	865.169	334.868	483.365	468.823	138.511	73.5461	163.875	12.4037	107.072	22.7929	136.486	46.1292	511.714	94.8983	521.152	102.161	404.836	19.7978	479.234	89.9379	1.156	0.228849	-0.706	0.328542	-1.862	0.003754
TC190307	"weakly similar to UniRef100_Q45W75 Cluster: Disease resistance-responsive family protein; n=1; Arachis hypogaea|Rep: Disease resistance-responsive family protein - Arachis hypogaea (Peanut), partial (62%)"	1744.2	538.679	466.413	108.982	1105.31	781.438	1473.47	677.539	1775.88	905.653	1162.28	506.341	1470.54	674.175	757.804	608.585	286.319	80.4378	710.952	101.912	585.025	383.939	-0.604	0.580021	0.837	0.231441	1.44	0.018568
TC190326	"similar to UniRef100_Q9FQD9 Cluster: Glutathione S-transferase GST 19; n=1; Glycine max|Rep: Glutathione S-transferase GST 19 - Glycine max (Soybean), complete"	4551.67	1380.57	2089.66	220.74	3320.66	1612.55	4730.41	1245.8	3670.03	517.672	2644.39	719.495	3681.61	1183.38	2240.27	684.042	1246.14	291.718	1757.26	209.709	1747.89	578.45	-0.212	0.773716	0.863	0.036211	1.075	0.004872
TC190379	"similar to UniRef100_P93324 Cluster: Isoliquiritigenin 2'-O-methyltransferase; n=1; Medicago sativa|Rep: Isoliquiritigenin 2'-O-methyltransferase - Medicago sativa (Alfalfa), partial (44%)"	39.1531	14.8011	59.2517	21.5126	49.2024	19.8477	78.9999	11.8432	115.056	30.8654	113.197	29.3683	102.418	28.2484	57.0235	8.86938	41.302	2.81244	91.0841	1.09497	63.1365	22.5308	-1.103	0.024805	-0.373	0.354108	0.731	0.030813
TC190423	0	6253.43	742.864	239.666	23.8071	3246.55	3327.24	521.071	30.33	514.465	108.118	535.057	108.642	523.531	78.6512	1253.13	920.193	6483.13	594.057	4897.26	152.526	4211.17	2387.3	1.235	0.484881	-1.399	0.240675	-2.634	0.012221
TC190497	"weakly similar to UniRef100_A7QJF7 Cluster: Chromosome chr8 scaffold_106, whole genome shotgun sequence; n=1; Vitis vinifera|Rep: Chromosome chr8 scaffold_106, whole genome shotgun sequence - Vitis vinifera (Grape), partial (9%)"	855.67	153.085	151.769	11.2499	503.719	397.577	371.42	76.9941	834.344	365.864	303.1	61.0103	502.955	313.887	219.253	31.2132	146.563	30.2013	133.434	33.8031	166.417	48.5787	-0.302	0.802656	1.162	0.076241	1.464	0.013514
TC190522	"similar to UniRef100_Q9LRI4 Cluster: PsAD2; n=1; Pisum sativum|Rep: PsAD2 - Pisum sativum (Garden pea), partial (76%)"	149.065	47.9482	63.3096	6.56193	106.187	56.0627	146.703	44.9013	112.493	69.2615	99.3667	39.7915	119.521	50.4687	35.9786	6.98038	59.1251	3.99404	60.4162	5.68761	51.84	12.8874	-0.205	0.807729	0.925	0.043108	1.13	0.007135
TC190555	"weakly similar to UniRef100_A7ENB8 Cluster: Predicted protein; n=1; Sclerotinia sclerotiorum 1980|Rep: Predicted protein - Sclerotinia sclerotiorum (strain ATCC 18683 / 1980 / Ss-1) (Whitemold) (Whetzelinia sclerotiorum), partial (8%)"	1349.86	281.342	1428.83	353.25	1389.35	288.87	1661.88	202.469	1022.36	105.743	2048.25	670.273	1577.5	571.575	2295.67	233.199	3624.06	1226.26	2751.35	239.696	2890.36	863.495	-0.132	0.827915	-1.038	0.002765	-0.906	0.002928
TC190561	"similar to UniRef100_A7NWB9 Cluster: Chromosome chr5 scaffold_2, whole genome shotgun sequence; n=1; Vitis vinifera|Rep: Chromosome chr5 scaffold_2, whole genome shotgun sequence - Vitis vinifera (Grape), partial (71%)"	476.12	166.452	355.008	25.6954	415.564	125.487	424.175	56.1775	551.64	138.672	618.022	295.058	531.279	186.119	249.9	122.008	141.267	42.3094	232.502	92.299	207.89	94.0864	-0.323	0.628415	1.08	0.010585	1.403	0.000657
TC190587	"weakly similar to UniRef100_A7QWX9 Cluster: Chromosome chr13 scaffold_210, whole genome shotgun sequence; n=1; Vitis vinifera|Rep: Chromosome chr13 scaffold_210, whole genome shotgun sequence - Vitis vinifera (Grape), partial (36%)"	65.8394	20.3619	123.532	60.445	94.6855	51.2426	66.2333	5.32835	74.5663	12.183	52.8198	4.51059	64.5398	11.8142	39.6322	5.24325	41.7376	0.171778	40.3253	1.69384	40.5651	2.90879	0.415	0.357328	1.068	0.001662	0.652	0.018693
TC190602	0	66.7503	28.0384	108.947	30.3527	87.8487	34.8876	64.7347	22.3964	46.0575	6.82676	103.619	9.82818	71.4705	28.4249	136.003	35.7802	193.718	53.5822	197.531	19.3283	175.751	44.9736	0.295	0.682261	-1.062	0.014671	-1.357	0.001181
TC190606	"homologue to UniRef100_P57997 Cluster: Translation initiation factor IF-2, chloroplast precursor; n=1; Phaseolus vulgaris|Rep: Translation initiation factor IF-2, chloroplast precursor - Phaseolus vulgaris (Kidney bean) (French bean), partial (5%)"	107.774	54.9824	80.8396	13.7704	94.3068	38.7649	74.1732	15.6625	84.1587	27.0841	59.9071	28.352	72.7464	23.6029	50.8026	16.4911	31.7832	2.16037	35.9567	8.47048	39.5142	12.7294	0.342	0.58067	1.209	0.003276	0.867	0.013207
TC190612	"UniRef100_A7UQT0 Cluster: Peptidase aspartic, active site; Oligopeptide transporter OPT superfamily; n=1; Medicago truncatula|Rep: Peptidase aspartic, active site; Oligopeptide transporter OPT superfamily - Medicago truncatula (Barrel medic), partial (38%)"	517.366	186.885	308.521	20.3349	412.943	164.987	247.003	30.6876	345.595	25.4975	226.442	58.5417	273.013	65.554	129.418	21.716	121.905	31.1991	127.188	3.35681	126.17	19.3708	0.558	0.146593	1.65	1.5e-05	1.092	0.000225
TC190616	"UniRef100_Q38HT9 Cluster: DnaJ-like protein; n=1; Solanum tuberosum|Rep: DnaJ-like protein - Solanum tuberosum (Potato), partial (51%)"	85.4312	25.3968	82.2117	21.3616	83.8214	21.0626	80.0055	12.8453	68.8596	10.3428	183.692	46.5409	110.852	60.1431	155.898	20.7716	269.247	227.91	154.232	22.7021	193.125	128.383	-0.282	0.737166	-1.071	0.02713	-0.789	0.062107
TC190654	"similar to UniRef100_Q2PJR9 Cluster: WRKY27; n=1; Glycine max|Rep: WRKY27 - Glycine max (Soybean), partial (40%)"	452.87	85.8054	132.153	20.3161	292.512	184.304	181.721	39.6041	512.334	227.598	254.637	114.335	316.231	198.089	131.385	84.2524	97.0797	51.0998	110.941	57.4392	113.135	58.9542	-0.16	0.903647	1.25	0.048858	1.409	0.013874
TC190665	"Peptidylprolyl isomerase, FKBP-type"	251.026	17.481	76.5531	26.3765	163.79	97.6361	57.5787	10.9463	42.5879	14.2089	38.4356	5.58971	46.2007	12.8177	69.8175	3.76603	38.2513	6.62802	101.755	36.711	69.9414	33.2807	1.599	0.021316	1.089	0.042329	-0.51	0.298031
TC190700	"weakly similar to UniRef100_Q10CF2 Cluster: Expressed protein; n=1; Oryza sativa Japonica Group|Rep: Expressed protein - Oryza sativa subsp. japonica (Rice), partial (75%)"	1529.43	328.888	665.828	111.645	1097.63	521.533	1220.89	613.209	1733.27	518.671	1102.41	251.888	1352.19	511.315	331.941	166.037	602.743	165.821	1041.43	316.375	658.703	367.331	-0.34	0.745384	0.835	0.165083	1.175	0.026809
TC190837	"weakly similar to UniRef100_A7QBC8 Cluster: Chromosome chr4 scaffold_73, whole genome shotgun sequence; n=1; Vitis vinifera|Rep: Chromosome chr4 scaffold_73, whole genome shotgun sequence - Vitis vinifera (Grape), partial (14%)"	717.428	313.955	346.671	22.6451	532.049	284.377	274.488	32.2323	938.403	125.134	323.091	151.295	511.994	335.583	334.648	140.676	106.209	45.5225	172.95	52.8456	204.602	128.498	0.189	0.88799	1.486	0.026108	1.297	0.028117
TC190838	"similar to UniRef100_A7P3Q2 Cluster: Chromosome chr1 scaffold_5, whole genome shotgun sequence; n=1; Vitis vinifera|Rep: Chromosome chr1 scaffold_5, whole genome shotgun sequence - Vitis vinifera (Grape), partial (55%)"	561.3	99.4003	615.663	152.357	588.482	118.844	462.591	56.1634	787.738	22.947	1099.21	159.836	783.179	288.634	851.73	142.548	1736.77	399.622	2248.8	834.936	1612.43	770.675	-0.345	0.63131	-1.336	0.004076	-0.991	0.01301
TC190965	"similar to UniRef100_A7NZ75 Cluster: Chromosome chr6 scaffold_3, whole genome shotgun sequence; n=1; Vitis vinifera|Rep: Chromosome chr6 scaffold_3, whole genome shotgun sequence - Vitis vinifera (Grape), partial (29%)"	963.032	280.198	1080.9	657.169	1021.96	456.421	1280.7	275.009	1390.16	465.061	1433.25	724.593	1368.04	457.03	2029.73	784.08	2520.01	1195.71	1605.36	519.218	2051.7	857.701	-0.508	0.473735	-1.048	0.026061	-0.54	0.197139
TC191069	"similar to UniRef100_O64425 Cluster: RMA1 protein; n=1; Arabidopsis thaliana|Rep: RMA1 protein - Arabidopsis thaliana (Mouse-ear cress), partial (23%)"	429.497	104.911	46.6857	5.97384	238.092	219.955	502.531	49.7042	463.24	171.928	554.384	93.4163	506.718	108.428	163.451	14.8531	157.746	68.1128	315.242	39.4987	212.146	87.1194	-1.828	0.061473	-0.485	0.565189	1.343	0.041424
TC191127	"similar to UniRef100_A7NZQ4 Cluster: Chromosome chr6 scaffold_3, whole genome shotgun sequence; n=1; Vitis vinifera|Rep: Chromosome chr6 scaffold_3, whole genome shotgun sequence - Vitis vinifera (Grape), partial (41%)"	1622.96	618.358	1139.22	201.902	1381.09	489.342	1919.14	398.262	2326.47	341.991	1728.78	480.103	1991.47	443.217	1110.18	421.147	624.749	128.105	951.994	10.6474	895.639	307.313	-0.556	0.244542	0.639	0.061112	1.195	0.000536
TC191191	"similar to UniRef100_A7P032 Cluster: Chromosome chr6 scaffold_3, whole genome shotgun sequence; n=1; Vitis vinifera|Rep: Chromosome chr6 scaffold_3, whole genome shotgun sequence - Vitis vinifera (Grape), partial (75%)"	704.965	204.48	639.733	305.731	672.349	235.351	1462.52	62.8476	1273.26	324.637	1431.21	406.761	1389	276.436	987.32	66.949	1084.9	353.046	893.14	240.365	988.453	231.561	-1.104	0.007517	-0.601	0.055646	0.502	0.069203
TC191195	"similar to UniRef100_Q7XZC4 Cluster: Albumin 1 precursor; n=1; Medicago truncatula|Rep: Albumin 1 precursor - Medicago truncatula (Barrel medic), partial (15%)"	281.452	68.228	205.36	48.8508	243.406	67.4803	61.044	13.4303	179.79	39.235	43.5924	4.12078	94.8087	67.4798	272.372	132.496	122.633	7.18509	208.912	58.5122	201.306	97.4384	1.607	0.029484	0.359	0.57782	-1.248	0.01467
TC191240	"similar to UniRef100_A7PDG6 Cluster: Chromosome chr17 scaffold_12, whole genome shotgun sequence; n=1; Vitis vinifera|Rep: Chromosome chr17 scaffold_12, whole genome shotgun sequence - Vitis vinifera (Grape), partial (41%)"	140.738	21.3061	170.126	105.642	155.432	70.0342	154.559	19.0014	165.027	58.0037	243.575	85.9211	187.72	67.4714	307.921	85.4873	351.223	128.766	269.844	80.5899	309.663	94.0177	-0.306	0.621747	-1.048	0.008075	-0.742	0.029667
TC191264	cytochrome P450 monooxygenase CYP707A17	245.182	14.8011	143.178	7.31392	194.18	56.8371	312.122	82.5201	426.23	32.7409	472.624	155.759	403.659	114.684	626.922	155.57	438.62	79.0348	583.7	138.929	549.747	140.479	-1.055	0.010935	-1.515	0.000137	-0.46	0.09824
TC191270	"similar to UniRef100_Q1H8M8 Cluster: B12D-like protein; n=1; Beta vulgaris|Rep: B12D-like protein - Beta vulgaris (Sugar beet), partial (96%)"	249.846	11.31	58.7097	10.0388	154.278	105.125	56.4203	4.31604	45.6402	26.291	60.9157	15.6219	54.3254	16.8728	66.3643	22.3361	283.311	85.5186	140.41	19.4369	163.362	105.682	1.221	0.194869	-0.16	0.859795	-1.381	0.023767
TC191278	"similar to UniRef100_Q00665 Cluster: Early nodulin 12B precursor; n=1; Pisum sativum|Rep: Early nodulin 12B precursor - Pisum sativum (Garden pea), partial (26%)"	2845.98	605.323	37.6072	9.08314	1441.79	1585.15	2290.59	195.28	2087.41	164.117	3860.1	322.972	2746.03	865.003	3903.01	730.741	2717.45	440.151	4120.9	499.907	3580.45	819.904	-3.034	0.081579	-3.44	0.010723	-0.405	0.775177
TC191438	"homologue to UniRef100_P51850 Cluster: Pyruvate decarboxylase isozyme 1; n=1; Pisum sativum|Rep: Pyruvate decarboxylase isozyme 1 - Pisum sativum (Garden pea), partial (96%)"	1038.35	381.665	764.171	71.3407	901.259	287.845	549.639	74.2127	756.468	124.115	546.079	235.073	617.395	172.987	291.996	97.0571	340.27	77.0476	397.858	13.6163	343.375	77.4089	0.555	0.236315	1.376	0.000493	0.821	0.007526
TC191486	"similar to UniRef100_Q8LDN3 Cluster: F-box protein AtFBL5; n=1; Arabidopsis thaliana|Rep: F-box protein AtFBL5 - Arabidopsis thaliana (Mouse-ear cress), partial (49%)"	168.628	13.8951	265.526	36.7055	217.077	58.591	307.279	58.2333	108.705	32.6277	78.4328	17.4769	164.806	113.049	94.5541	25.721	118.43	16.7309	93.0534	12.5867	102.013	20.6644	0.642	0.381456	1.073	0.032214	0.432	0.34935
TC191533	TIR; Disease resistance protein; AAA ATPase	2409.23	195.007	1486.63	138.936	1947.93	527.53	1034.08	85.8791	1109.31	169.947	758.542	232.424	967.311	219.424	1898.68	61.9483	2763.36	524.435	1090.48	67.2063	1917.51	771.859	1.005	0.040676	0.085	0.864292	-0.92	0.007365
TC191820	"similar to UniRef100_A7PS53 Cluster: Chromosome chr14 scaffold_27, whole genome shotgun sequence; n=1; Vitis vinifera|Rep: Chromosome chr14 scaffold_27, whole genome shotgun sequence - Vitis vinifera (Grape), partial (91%)"	92.46	21.6904	43.1235	7.05028	67.7917	30.6317	100.583	38.7121	203.014	137.255	339.486	180.044	214.361	154.797	45.3856	15.9897	39.1275	15.2593	49.1147	13.4008	44.5426	13.6428	-1.464	0.056423	0.546	0.378187	2.01	0.000606
TC191822	"similar to UniRef100_Q6QB11 Cluster: Little protein 1; n=2; Oryza sativa|Rep: Little protein 1 - Oryza sativa subsp. japonica (Rice), partial (96%)"	1559.77	400.214	721.55	119.061	1140.66	529.645	2029.57	452.2	1520.95	311.9	1425.56	169.349	1658.69	402.105	1262.83	153.228	385.089	57.1525	775.518	110.256	807.813	393.406	-0.633	0.356095	0.541	0.265874	1.175	0.006746
TC191857	C2	2054.61	1270.48	456.977	133.921	1255.79	1191.03	432.044	121.209	310.383	80.8584	330.505	107.89	357.644	106.804	678.653	537.252	565.235	67.1933	1940.56	266.003	1061.48	726.69	1.39	0.150304	0.089	0.929894	-1.301	0.039978
TC191888	"similar to UniRef100_Q5K409 Cluster: Nitrate transporter; n=1; Populus tremula x Populus tremuloides|Rep: Nitrate transporter - Populus tremula x Populus tremuloides, partial (33%)"	475.95	167.351	250.651	68.7188	363.301	168.284	404.322	113.384	1293.23	422.724	712.926	321.366	803.493	475.894	287.045	160.072	294.445	73.9151	471.347	85.2237	350.946	133.237	-1.034	0.191599	0.046	0.95717	1.08	0.034266
TC191934	"similar to UniRef100_A6XNC7 Cluster: (Iso)flavonoid glycosyltransferase; n=1; Medicago truncatula|Rep: (Iso)flavonoid glycosyltransferase - Medicago truncatula (Barrel medic), partial (29%)"	195.002	27.9817	218.77	12.3265	206.886	23.3116	140.476	11.8349	180.046	12.8122	199.439	45.747	173.32	35.7291	374.035	89.8838	618.187	191.39	707.056	106.754	566.426	190.598	0.272	0.560718	-1.382	0.000148	-1.655	5e-06
TC191967	"similar to UniRef100_UPI0000DA44C0 Cluster: PREDICTED: prohibitin; n=1; Rattus norvegicus|Rep: PREDICTED: prohibitin - Rattus norvegicus, partial (15%)"	337.93	173.087	514.228	368.246	426.079	274.864	208.692	66.462	204.666	134.27	234.211	23.1401	215.856	77.0572	881.555	561.08	680.671	333.515	303.097	49.6266	621.774	414.509	0.796	0.380832	-0.565	0.390712	-1.361	0.014454
TC191986	"homologue to UniRef100_A5YT86 Cluster: Cysteine synthase; n=1; Glycine max|Rep: Cysteine synthase - Glycine max (Soybean), partial (17%)"	195.75	87.9056	82.4434	13.9575	139.097	83.788	119.561	33.2028	143.764	60.127	56.7339	20.7243	106.686	52.9169	66.1086	12.164	43.9058	12.024	70.4574	12.1264	60.1573	16.1865	0.359	0.675994	1.067	0.03784	0.708	0.118305
TC191987	"UniRef100_Q1RSI2 Cluster: Intracellular chloride channel; n=1; Medicago truncatula|Rep: Intracellular chloride channel - Medicago truncatula (Barrel medic), complete"	2016.48	270.265	721.619	166.934	1369.05	737.132	1141.45	554.102	2784.57	761.015	1635.95	638.532	1853.99	925.438	906.457	498.908	649.972	187.994	533.573	160.951	696.667	323.784	-0.449	0.64544	0.903	0.130432	1.352	0.012191
TC192104	"similar to UniRef100_Q9SWW6 Cluster: Cellulose synthase A catalytic subunit 7 [UDP-forming]; n=1; Arabidopsis thaliana|Rep: Cellulose synthase A catalytic subunit 7 [UDP-forming] - Arabidopsis thaliana (Mouse-ear cress), partial (29%)"	974.552	429.87	858.667	514.035	916.61	428.528	1290.1	543.253	955.126	358.26	1561.54	583.226	1268.92	510.009	1431.78	374.558	2429.03	1076.15	1454.68	387.209	1771.83	777.903	-0.57	0.470493	-1.051	0.043238	-0.481	0.313626
TC192121	"UniRef100_Q5MGA8 Cluster: Heat shock protein 70; n=1; Medicago sativa|Rep: Heat shock protein 70 - Medicago sativa (Alfalfa), partial (25%)"	34.4208	5.00552	37.7993	8.4204	36.11	6.46588	35.4255	7.64039	32.6488	5.33682	60.9202	33.1768	42.9982	21.8863	96.8114	30.0879	106.785	35.145	65.8403	8.57348	89.8122	29.923	-0.155	0.816622	-1.269	0.001363	-1.113	0.001392
TC192123	"similar to UniRef100_Q535K6 Cluster: Nitrate and chloride transporter; n=1; Glycine max|Rep: Nitrate and chloride transporter - Glycine max (Soybean), partial (41%)"	595.516	115.655	396.854	84.1966	496.185	141.513	539.498	108.209	835.436	372.383	512.188	180.617	629.041	264.296	369.954	94.646	214.368	47.0298	332.976	34.6041	305.766	89.7053	-0.297	0.619807	0.709	0.05561	1.006	0.003699
TC192143	"similar to UniRef100_A7QCM2 Cluster: Chromosome chr12 scaffold_78, whole genome shotgun sequence; n=1; Vitis vinifera|Rep: Chromosome chr12 scaffold_78, whole genome shotgun sequence - Vitis vinifera (Grape), partial (46%)"	198.316	57.8154	199.69	41.879	199.003	45.157	158.259	57.5746	341.11	75.1724	126.143	18.3516	208.504	111.401	80.5403	8.51073	97.695	9.8416	98.8792	10.4146	92.3715	12.1835	0.068	0.93621	1.085	0.006672	1.017	0.004522
TC192149	"weakly similar to UniRef100_Q8S8Z6 Cluster: Syringolide-induced protein 13-1-1; n=1; Glycine max|Rep: Syringolide-induced protein 13-1-1 - Glycine max (Soybean), partial (36%)"	108.491	12.7713	32.6958	11.3205	70.5933	42.8949	52.3288	11.3703	121.361	55.9874	64.1354	23.7676	79.2752	44.4933	34.5484	5.49304	40.5312	9.82091	32.914	7.78063	35.9978	7.67146	-0.286	0.760194	0.721	0.178515	1.007	0.031831
TC192154	"weakly similar to UniRef100_Q2HS00 Cluster: TIR; n=1; Medicago truncatula|Rep: TIR - Medicago truncatula (Barrel medic), partial (13%)"	411.079	15.3372	258.08	62.7244	334.579	93.2226	56.427	20.812	228.926	93.6464	71.3764	36.2256	118.91	97.3599	220.133	28.6209	261.476	58.6321	118.034	12.4324	199.881	72.0524	1.829	0.021463	0.781	0.212489	-1.048	0.053063
TC192181	"weakly similar to UniRef100_A7QPA0 Cluster: Chromosome chr1 scaffold_136, whole genome shotgun sequence; n=1; Vitis vinifera|Rep: Chromosome chr1 scaffold_136, whole genome shotgun sequence - Vitis vinifera (Grape), partial (8%)"	384.715	45.7038	204.094	74.1343	294.404	113.23	267.963	60.3694	441.256	75.9837	201.35	18.0174	303.523	118.061	120.914	25.9459	148.435	16.902	158.344	14.5129	142.564	23.9677	-0.056	0.947219	0.962	0.01194	1.018	0.003606
TC192227	"similar to UniRef100_A7PJK5 Cluster: Chromosome chr12 scaffold_18, whole genome shotgun sequence; n=1; Vitis vinifera|Rep: Chromosome chr12 scaffold_18, whole genome shotgun sequence - Vitis vinifera (Grape), partial (68%)"	738.949	155.147	520.86	75.4665	629.904	161.787	838.748	215.919	1389.61	661.088	1585.33	857.064	1271.23	645.715	376.591	277.999	379.654	86.6912	714.737	125.029	490.328	231.164	-0.881	0.273225	0.52	0.393346	1.401	0.00748
TC192264	"similar to UniRef100_Q41122 Cluster: Proline-rich protein precursor; n=1; Phaseolus vulgaris|Rep: Proline-rich protein precursor - Phaseolus vulgaris (Kidney bean) (French bean), partial (45%)"	1201.52	325.155	693.295	86.7552	947.408	350.413	668.616	119.861	902.019	232.498	2574.55	1220.09	1381.73	1095.36	3553.77	231.585	3032.92	451.739	3444.48	645.699	3343.72	474.587	-0.315	0.710486	-1.881	0.000837	-1.567	0.001228
TC192375	"UniRef100_A4ZUE4 Cluster: Sucrose synthase; n=1; Medicago sativa subsp. falcata|Rep: Sucrose synthase - Medicago falcata (Sickle medic), partial (7%)"	67.4895	19.9921	62.4969	10.3569	64.9932	14.5002	75.0844	7.60671	79.5359	15.9218	62.4547	12.5896	72.3583	13.2798	33.1767	1.649	35.5947	3.19991	34.6744	5.90281	34.4819	3.6149	-0.165	0.626233	0.89	0.00036	1.054	1.7e-05
TC192406	"weakly similar to UniRef100_A1A6I8 Cluster: At4g16765; n=3; Arabidopsis thaliana|Rep: At4g16765 - Arabidopsis thaliana (Mouse-ear cress), partial (40%)"	712.257	231.545	1077.75	164.327	895.005	268.929	2212.29	431.39	1429.72	415.761	1139.35	294.805	1593.79	585.201	513.07	96.1351	446.653	240.379	346.903	19.7425	435.542	148.661	-0.813	0.117697	1.039	0.00917	1.852	3.1e-05
TC192458	Dimerisation	601.043	195.695	606.278	71.0355	603.66	131.701	1030.51	351.635	970.807	448.637	786.458	242.152	929.26	328.678	348.109	286.612	172.519	31.5679	307.778	39.5379	276.135	165.894	-0.568	0.371582	1.271	0.005141	1.839	9.7e-05
TC192461	"Nucleic acid-binding, OB-fold"	62.0944	23.909	414.116	99.1226	238.105	203.309	321.889	22.2076	364.552	137.519	262.197	59.8587	316.213	87.9171	48.9066	15.8454	159.601	66.3304	134.236	23.6092	114.248	61.8407	-0.984	0.372591	0.668	0.406591	1.652	0.014678
TC192567	"weakly similar to UniRef100_Q9LTU4 Cluster: Helicase-like protein; n=1; Arabidopsis thaliana|Rep: Helicase-like protein - Arabidopsis thaliana (Mouse-ear cress), partial (20%)"	118.675	62.2621	1048.79	130.296	583.731	517.565	214.679	59.0124	194.702	89.4704	137.038	45.6524	182.14	67.9113	823.542	65.8357	566.174	70.597	566.175	101.995	651.964	146.594	0.976	0.391913	-0.932	0.24071	-1.907	0.007225
TC192575	"similar to UniRef100_A9RM62 Cluster: Predicted protein; n=1; Physcomitrella patens subsp. patens|Rep: Predicted protein - Physcomitrella patens subsp. patens, partial (5%)"	2833.38	764.066	665.699	212.344	1749.54	1288.88	2590.95	585.508	2177.92	374.232	2108.44	261.89	2292.44	434.62	1277.38	277.174	836.835	254.931	714.046	185.2	942.755	331.425	-0.76	0.322437	0.581	0.297633	1.342	0.006591
TC192655	"similar to UniRef100_A8DPG5 Cluster: Dehydration responsive element binding protein 1A; n=1; Medicago truncatula|Rep: Dehydration responsive element binding protein 1A - Medicago truncatula (Barrel medic), partial (88%)"	231.68	51.556	905.345	213.212	568.512	394.201	339.259	113.373	175.352	71.0533	161.594	38.3842	225.402	110.324	217.069	30.6518	254.7	78.4022	133.644	14.9456	201.804	68.602	1.134	0.144655	1.229	0.034183	0.094	0.887867
TC192705	"similar to UniRef100_A7QVC1 Cluster: Chromosome chr2 scaffold_187, whole genome shotgun sequence; n=1; Vitis vinifera|Rep: Chromosome chr2 scaffold_187, whole genome shotgun sequence - Vitis vinifera (Grape), partial (21%)"	389.554	113.497	600.08	50.2329	494.817	139.493	243.569	70.4005	293.752	86.0379	150.516	40.6754	229.279	86.4005	349.518	72.1602	220.156	53.0808	333.186	34.4666	300.953	77.6225	1.147	0.019488	0.709	0.060836	-0.439	0.196325
TC192752	"UniRef100_Q2HV89 Cluster: Aldehyde dehydrogenase; n=1; Medicago truncatula|Rep: Aldehyde dehydrogenase - Medicago truncatula (Barrel medic), partial (46%)"	299.093	57.8174	1013.43	35.4425	656.263	393.603	239.113	63.0247	346.643	45.2804	191.664	39.5126	259.14	81.3942	896.162	207.754	493.131	23.6487	569.059	13.5661	652.784	213.016	1.142	0.070277	-0.197	0.734837	-1.339	0.002861
TC192759	"UniRef100_Q8S2T9 Cluster: Nodule-specific glycine-rich protein 2B; n=1; Medicago truncatula|Rep: Nodule-specific glycine-rich protein 2B - Medicago truncatula (Barrel medic), complete"	451.697	104.669	554.964	110.572	503.33	111.678	444.991	56.9201	328.916	22.0003	814.747	253.618	529.552	255.518	956.632	134.615	1152	581.574	1088.94	203.07	1065.86	326.884	0.021	0.983196	-1.057	0.007269	-1.077	0.002706
TC192773	0	1034.72	115.971	2371.77	335.166	1703.24	765.916	1573.89	109.42	1732.12	428.536	956.639	141.641	1420.89	424.083	211.361	87.4764	361.878	28.4817	780.697	48.6516	451.312	260.737	0.192	0.8572	2.022	0.000938	1.83	0.000708
TC192792	"similar to UniRef100_Q00LP6 Cluster: GRAS2; n=2; Solanum lycopersicum|Rep: GRAS2 - Solanum lycopersicum (Tomato) (Lycopersicon esculentum), partial (64%)"	1383.26	20.6807	1280.81	188.41	1332.04	132.361	2161.05	364.607	2556.14	630.532	4125.71	1440.57	2947.63	1208.87	3755.83	232.959	3506.58	316.715	2712.25	517.268	3324.89	572.978	-1.057	0.007467	-1.305	0.000323	-0.248	0.375343
TC192813	0	42.3853	7.63355	47.0158	4.49654	44.7005	6.15048	44.9668	7.89824	48.3403	9.34393	95.0361	33.7789	62.7811	30.1667	92.2678	3.86047	100.553	17.8577	93.2564	24.5486	95.3589	15.7944	-0.382	0.422931	-1.089	0.001851	-0.707	0.014271
TC192872	"weakly similar to UniRef100_A7P2Y2 Cluster: Chromosome chr1 scaffold_5, whole genome shotgun sequence; n=1; Vitis vinifera|Rep: Chromosome chr1 scaffold_5, whole genome shotgun sequence - Vitis vinifera (Grape), partial (20%)"	598.442	99.1744	740.036	216.615	669.239	169.463	799.749	122.294	2212.34	327.668	746.832	131.704	1252.97	743.744	425.954	119.11	148.862	74.189	726.654	169.869	433.823	273.436	-0.735	0.47059	0.928	0.171781	1.663	0.007025
TC192959	"similar to UniRef100_A9Z0X2 Cluster: Glycosylhydrolase 1; n=1; Leucaena leucocephala|Rep: Glycosylhydrolase 1 - Leucaena glauca (White popinac) (Leucaena leucocephala), partial (37%)"	164.697	15.4651	70.4389	14.2707	117.568	53.3152	119.187	21.6203	190.759	76.3573	121.823	34.4979	143.923	55.7423	69.2054	8.15693	67.8884	13.6212	68.1576	4.6029	68.4171	8.28721	-0.353	0.54069	0.652	0.074713	1.004	0.003433
TC192966	0	65.5206	16.5036	56.4566	14.7868	60.9886	14.8679	63.344	24.0712	75.0563	7.37226	138.628	53.0524	92.3429	45.7479	109.06	17.0696	153.539	77.907	110.316	11.0439	124.305	45.8447	-0.495	0.413219	-1.005	0.015385	-0.511	0.159485
TC192971	"similar to UniRef100_A8IDX8 Cluster: Predicted protein; n=1; Chlamydomonas reinhardtii|Rep: Predicted protein - Chlamydomonas reinhardtii, partial (3%)"	1655.68	375.513	825.361	184.207	1240.52	526.123	1825.39	194.027	470.834	59.9556	524.805	60.699	940.343	672.598	947.508	230.931	2913.75	643.825	2347.73	308.811	2069.66	953.516	0.59	0.557132	-0.679	0.30521	-1.269	0.025038
TC193023	"similar to UniRef100_A7NYE4 Cluster: Chromosome chr6 scaffold_3, whole genome shotgun sequence; n=1; Vitis vinifera|Rep: Chromosome chr6 scaffold_3, whole genome shotgun sequence - Vitis vinifera (Grape), partial (9%)"	741.145	135.529	2311.61	859.388	1526.38	1021.11	1305.26	233.446	1791.74	606.651	2646.52	385.201	1914.51	698.937	2347.68	196.559	3865.57	686.087	2672.62	391.524	2961.96	802.962	-0.505	0.484627	-1.177	0.014732	-0.672	0.107449
TC193063	Galactose-binding like	295.817	6.26179	70.377	10.5585	183.097	123.723	296.178	72.5905	437.247	46.4846	439.988	41.6824	391.138	85.8228	1210.37	518.968	460.587	121.215	416.412	25.9812	695.79	469.56	-1.407	0.077587	-2.056	0.00175	-0.649	0.231065
TC193226	0	196.237	44.4442	165.718	28.2291	180.978	37.2599	184.834	24.5986	168.082	15.5762	290.438	76.2077	214.451	70.4576	391.736	22.0942	651.394	408.974	401.928	41.3731	481.686	242.043	-0.21	0.722269	-1.334	0.00069	-1.124	0.000914
TC193227	0	2725.38	603.663	5917.75	444.956	4321.57	1811.72	2960.93	239.725	2148.26	270.788	1566.36	241.632	2225.19	644.422	5531.26	221.031	4688.52	484.952	3616.25	358.076	4612.01	891.05	0.895	0.05436	-0.187	0.653303	-1.082	0.001606
TC193238	"similar to UniRef100_A7WJA2 Cluster: DEAD/DEAH box helicase domain protein; n=1; Hydrogenobaculum sp. Y04AAS1|Rep: DEAD/DEAH box helicase domain protein - Hydrogenobaculum sp. Y04AAS1, partial (5%)"	1251.99	269.52	28.2474	5.99665	640.121	691.619	30.0976	6.62862	30.6489	4.96055	29.9314	3.22386	30.226	4.45427	28.3926	3.20374	26.5266	4.05053	26.2074	1.49076	27.0422	2.87543	2.631	0.081112	2.784	0.01581	0.154	0.907043
TC193253	"similar to UniRef100_Q9ZP04 Cluster: Alpha-D-xylosidase precursor; n=1; Tropaeolum majus|Rep: Alpha-D-xylosidase precursor - Tropaeolum majus (Common nasturtium), partial (19%)"	769.451	197.806	271.086	268.919	520.268	345.092	891.673	87.2815	764.395	222.328	623.213	175.507	759.76	188.382	1254.37	482.366	1219.78	663.772	930.185	370.622	1134.78	475.844	-0.942	0.2932	-1.447	0.023185	-0.505	0.391489
TC193284	"weakly similar to UniRef100_A7Q1K2 Cluster: Chromosome chr7 scaffold_44, whole genome shotgun sequence; n=1; Vitis vinifera|Rep: Chromosome chr7 scaffold_44, whole genome shotgun sequence - Vitis vinifera (Grape), partial (17%)"	118.088	20.3767	149.46	35.5596	133.774	31.0989	188.327	68.1653	253.772	31.4107	209.569	25.5653	217.223	49.0685	241.723	40.1198	278.891	95.9189	287.529	56.3454	269.381	62.7734	-0.693	0.053611	-1.007	0.001053	-0.313	0.202773
TC193348	"UniRef100_Q2HTC3 Cluster: RNA-binding region RNP-1; n=1; Medicago truncatula|Rep: RNA-binding region RNP-1 - Medicago truncatula (Barrel medic), partial (95%)"	440.957	75.3633	537.105	148.239	489.031	117.623	466.745	82.2952	135.088	80.4433	629.614	137.603	410.482	235.965	923.296	94.3467	600.506	145.251	624.573	65.7973	716.125	181.199	0.55	0.564967	-0.542	0.399084	-1.092	0.039934
TC193406	Tetratricopeptide-like helical	1988.5	85.0584	2214.46	75.6605	2101.48	143.183	84.3305	35.1238	2165.13	806.085	119.27	38.9671	789.576	1108.01	2769.09	124.361	2633.59	31.1806	1272.2	7.68991	2224.96	719.847	2.981	0.040676	-0.002	0.998932	-2.984	0.003987
TC193522	"similar to UniRef100_A7PM16 Cluster: Chromosome chr14 scaffold_21, whole genome shotgun sequence; n=1; Vitis vinifera|Rep: Chromosome chr14 scaffold_21, whole genome shotgun sequence - Vitis vinifera (Grape), partial (23%)"	239.276	61.8505	210.012	39.0529	224.644	48.9609	88.6943	14.029	163.342	76.5023	76.3752	17.3341	109.471	56.9946	116.787	37.9169	111.957	43.2055	102.103	15.5568	110.282	30.4731	1.152	0.018739	1.044	0.007535	-0.108	0.791847
TC193536	"weakly similar to UniRef100_Q333M3 Cluster: Beta (1,4)-xylosidase; n=1; Populus tremula x Populus alba|Rep: Beta (1,4)-xylosidase - Populus tremula x Populus alba, partial (10%)"	1084.56	195.134	1792.22	196.049	1438.39	425.253	1071.88	312.733	743.87	179.636	522.151	79.3531	779.302	302.427	799.055	121.187	630.068	73.51	599.923	123.699	676.349	132.241	0.919	0.037463	1.057	0.003204	0.138	0.692502
TC193556	"similar to UniRef100_A9YWR1 Cluster: Hydroxyproline-rich glycoprotein; n=1; Medicago truncatula|Rep: Hydroxyproline-rich glycoprotein - Medicago truncatula (Barrel medic), partial (65%)"	1550.21	833.825	1972.78	1359.01	1761.49	1034.62	953.699	158.81	1034.35	432.258	620.606	198.963	869.552	314.633	481.746	212.79	863.63	450.215	356.409	94.249	567.262	341.418	0.92	0.217791	1.657	0.003524	0.737	0.120143
TC193598	Deoxyxylulose-5-phosphate synthase	348.254	166.535	329.13	110.921	338.692	126.983	293.567	50.1608	222.772	52.1522	392.919	61.4425	303.086	87.9312	518.16	117.394	779.126	4.24894	710.466	95.1757	669.251	139.425	0.14	0.821571	-1.026	0.003364	-1.165	0.000491
TC193654	"weakly similar to UniRef100_Q7X9A9 Cluster: Beta-primeverosidase; n=1; Camellia sinensis|Rep: Beta-primeverosidase - Camellia sinensis (Tea), partial (19%)"	1532.4	591.282	2685.71	951.683	2109.06	949.294	403.075	167.532	1166.75	136.991	418.09	150.173	662.639	400.421	1676.18	214.468	1622.03	69.7713	4394.97	242.039	2564.39	1383.06	1.796	0.022466	-0.236	0.752446	-2.032	0.000761
TC193709	0	2463.52	761.733	2430.22	49.1048	2446.87	483.107	4167.81	1154.75	2203.81	650.48	2450.8	456.89	2940.81	1161.74	1436.85	227.835	1156.56	125.487	1535.67	291.359	1376.36	259.119	-0.201	0.708939	0.825	0.010805	1.026	0.000962
TC193744	"similar to UniRef100_Q0PJB4 Cluster: MYB transcription factor MYB145; n=1; Glycine max|Rep: MYB transcription factor MYB145 - Glycine max (Soybean), partial (40%)"	562.273	250.083	213.682	75.9879	387.977	252.549	204.097	91.6689	232.83	24.4628	242.796	49.8887	226.574	56.3509	187.914	46.214	72.5498	17.0032	229.9	10.0078	163.455	74.9005	0.574	0.502694	1.181	0.034215	0.607	0.225909
TC193796	"weakly similar to UniRef100_Q96424 Cluster: O-methyltransferase; n=1; Glycyrrhiza echinata|Rep: O-methyltransferase - Glycyrrhiza echinata (Licorice), partial (17%)"	64.9787	13.3166	84.9004	16.0416	74.9396	17.1151	153.329	59.5702	140.819	73.7667	147.919	46.1009	147.356	52.9941	69.4239	12.7602	53.7509	20.0407	90.5582	10.5554	71.2443	20.6119	-0.914	0.062986	0.103	0.832019	1.017	0.003696
TC193850	Protein kinase	2071.22	899.786	426.519	56.1817	1248.87	1066.12	317.117	52.2489	95.5566	33.2312	181.037	52.1004	197.904	104.888	1073.06	70.6861	414.073	78.1987	2172.3	142.695	1219.81	774.345	2.405	0.020642	-0.111	0.920765	-2.516	0.001285
TC193869	"similar to UniRef100_A7QV93 Cluster: Chromosome undetermined scaffold_186, whole genome shotgun sequence; n=1; Vitis vinifera|Rep: Chromosome undetermined scaffold_186, whole genome shotgun sequence - Vitis vinifera (Grape), partial (6%)"	2649.7	260.624	857.485	241.109	1753.59	1006.99	1816.89	297.05	1764.76	498.826	1219.15	244.242	1600.27	425.901	431.078	83.0958	692.527	46.6045	1549.82	368.663	891.143	541.397	-0.063	0.96113	0.958	0.090715	1.02	0.041228
TC193894	"weakly similar to UniRef100_A7QSR6 Cluster: Chromosome chr4 scaffold_162, whole genome shotgun sequence; n=1; Vitis vinifera|Rep: Chromosome chr4 scaffold_162, whole genome shotgun sequence - Vitis vinifera (Grape), partial (27%)"	422.187	87.9627	1347.81	307.333	884.996	545.809	464.273	64.2843	544.057	127.907	548.812	213.494	519.047	134.944	298.348	23.6065	451.317	144.992	381.323	67.461	376.996	104.55	0.56	0.392526	1.021	0.023026	0.461	0.25343
TC193898	"homologue to UniRef100_Q40357 Cluster: Early nodulin 10 precursor; n=1; Medicago sativa|Rep: Early nodulin 10 precursor - Medicago sativa (Alfalfa), partial (32%)"	244.036	40.7857	47.3718	5.56183	145.704	110.819	43.3687	7.04288	44.1229	23.9674	58.9288	9.06068	48.8068	15.3059	154.135	31.2079	220.813	135.63	57.5508	8.75633	144.166	99.5747	1.196	0.224764	-0.152	0.871175	-1.348	0.031292
TC193908	0	105.67	6.87949	116.549	13.8776	111.109	11.4661	103.366	6.8924	96.6637	14.1506	314.313	131.386	171.448	125.963	247.761	42.5629	453.619	283.368	373.68	45.9231	358.354	170.682	-0.375	0.63747	-1.587	0.002549	-1.213	0.006919
TC193937	"similar to UniRef100_Q43156 Cluster: Phosphoglucomutase precursor; n=1; Spinacia oleracea|Rep: Phosphoglucomutase precursor - Spinacia oleracea (Spinach), partial (44%)"	345.567	125.933	450.897	74.7189	398.232	109.11	227.851	44.0684	514.35	86.4463	524.677	150.51	422.293	171.183	508.345	110.228	879.101	135.524	1340.3	490.561	909.251	445.065	-0.013	0.992007	-1.102	0.022481	-1.088	0.011996
TC193949	"weakly similar to UniRef100_A2Q6C2 Cluster: TIR; n=1; Medicago truncatula|Rep: TIR - Medicago truncatula (Barrel medic), partial (24%)"	312.136	136.482	174.393	34.7593	243.265	116.731	211.571	23.1513	61.9578	9.42837	61.7285	10.9629	111.752	76.0979	198.728	52.6472	321.87	90.2643	114.141	13.127	211.58	104.674	1.283	0.104536	0.24	0.740668	-1.043	0.045237
TC194021	"similar to UniRef100_Q9LUL9 Cluster: Genomic DNA, chromosome 3, P1 clone: MLN21; n=1; Arabidopsis thaliana|Rep: Genomic DNA, chromosome 3, P1 clone: MLN21 - Arabidopsis thaliana (Mouse-ear cress), partial (20%)"	226.569	97.653	203.186	53.057	214.877	71.4457	222.764	95.4634	502.616	302.871	80.0929	12.5137	268.491	244.745	62.5247	14.7053	132.06	32.0641	80.6985	22.5152	91.7612	37.5934	0.066	0.966116	1.261	0.057116	1.195	0.041434
TC194071	"similar to UniRef100_A2Q6C2 Cluster: TIR; n=1; Medicago truncatula|Rep: TIR - Medicago truncatula (Barrel medic), partial (7%)"	528.5	91.3358	613.185	7.83999	570.843	74.2492	546.356	47.6739	91.1345	40.7577	92.4958	24.5891	243.329	229.754	443.122	73.7736	498.112	17.9502	280.723	7.89755	407.319	105.065	1.81	0.043339	0.523	0.48505	-1.288	0.033244
TC194116	"weakly similar to UniRef100_Q84XJ6 Cluster: S-receptor kinase 13-7; n=1; Arabidopsis lyrata|Rep: S-receptor kinase 13-7 - Arabidopsis lyrata (Lyre-leaved rock-cress), partial (16%)"	1141.6	137.35	663.693	131.237	902.645	288.015	87.7398	25.9123	228.334	117.364	489.93	9.8195	268.668	186.762	1099.45	221.725	1226.46	50.8218	369.148	59.7007	898.351	417.593	2.062	0.024805	0.133	0.888999	-1.929	0.003708
TC194132	"similar to UniRef100_A7P728 Cluster: Chromosome chr9 scaffold_7, whole genome shotgun sequence; n=1; Vitis vinifera|Rep: Chromosome chr9 scaffold_7, whole genome shotgun sequence - Vitis vinifera (Grape), partial (87%)"	5543.67	574.404	4752.94	651.714	5148.31	699.604	7688.82	583.664	7441.01	268.721	9230.58	1461.12	8120.14	1158.47	13187.2	1261.73	12863.1	1154.79	8321.27	632.041	11457.2	2526.37	-0.657	0.017106	-1.131	3.8e-05	-0.474	0.013107
TC194160	"similar to UniRef100_Q3EA81 Cluster: Uncharacterized protein At4g07666.1; n=1; Arabidopsis thaliana|Rep: Uncharacterized protein At4g07666.1 - Arabidopsis thaliana (Mouse-ear cress), partial (6%)"	3928.54	361.973	2687.49	365.248	3308.02	753.545	1206.43	100.719	1488.55	187.342	1065.87	192.046	1253.62	235.12	1571.54	348.813	3736.82	570.773	2449.38	38.8982	2585.91	1000.9	1.39	0.00168	0.423	0.217735	-0.967	0.002413
TC194164	"similar to UniRef100_P53535 Cluster: Alpha-1,4 glucan phosphorylase L-2 isozyme, chloroplast precursor; n=1; Solanum tuberosum|Rep: Alpha-1,4 glucan phosphorylase L-2 isozyme, chloroplast precursor - Solanum tuberosum (Potato), partial (27%)"	688.271	148.45	767.255	264.044	727.763	196.403	304.613	21.4491	452.351	184.778	319.125	38.3695	358.697	118.288	447.723	50.718	457.067	83.7708	525.899	79.7686	476.896	73.1799	1.03	0.002755	0.582	0.027664	-0.448	0.052384
TC194263	0	2607.48	203.453	1193.61	197.889	1900.54	794.942	3191.11	831.27	3112.91	775.44	4525.44	2870.57	3609.82	1689.92	2006.19	1110.14	1237.24	113.327	1521.73	442.118	1588.39	688.145	-0.916	0.129344	0.23	0.666375	1.147	0.006021
TC194282	"similar to UniRef100_Q85IH9 Cluster: ATP synthase F0 subunit b; n=1; Jakoba libera|Rep: ATP synthase F0 subunit b - Jakoba libera, partial (6%)"	81.9102	31.3733	31.3898	5.75395	56.65	34.244	49.012	12.1546	47.3566	11.2222	54.1318	27.7903	50.1668	16.4575	118.222	20.2319	126.849	17.794	79.1586	21.3949	108.076	27.9332	0.033	0.973598	-1.085	0.012335	-1.118	0.004521
TC194307	"similar to UniRef100_A7Q5C4 Cluster: DNA-directed RNA polymerase; n=1; Vitis vinifera|Rep: DNA-directed RNA polymerase - Vitis vinifera (Grape), partial (20%)"	2514.81	847.289	6427.72	770.523	4471.26	2262.28	6160.54	423.712	6087.39	238.202	6472.37	848.605	6240.1	520.049	1564.69	368.291	3496.76	648.174	3750.27	322.035	2937.24	1112.03	-0.66	0.305256	0.541	0.242925	1.201	0.004259
TC194431	"similar to UniRef100_Q39807 Cluster: Protease inhibitor; n=1; Glycine max|Rep: Protease inhibitor - Glycine max (Soybean), partial (96%)"	8223.2	3693.92	3920.9	892.285	6072.05	3365.92	6490.97	2646.43	4616.82	936.886	2941.56	675.668	4683.12	2109.3	3271.47	950.459	2442.82	286.934	2179.56	1149.35	2631.28	905.653	0.326	0.678127	1.119	0.01832	0.793	0.054439
TC194441	"similar to UniRef100_A7QTW8 Cluster: Chromosome undetermined scaffold_171, whole genome shotgun sequence; n=1; Vitis vinifera|Rep: Chromosome undetermined scaffold_171, whole genome shotgun sequence - Vitis vinifera (Grape), partial (13%)"	528.875	81.1977	519.156	114.002	524.015	88.6798	742.886	192.967	785.475	306.416	1586.16	199.503	1038.17	460.417	599.517	110.186	1563.8	105.993	1236.16	264.177	1133.16	451.227	-0.877	0.148176	-1.006	0.02671	-0.129	0.791922
TC194459	"helicase-like protein, related"	87.6442	34.7047	1094.64	208.946	591.14	567.587	191.689	61.5271	250.272	110.887	130.052	33.2504	190.671	83.7095	826.129	142.367	597.743	46.7695	565.13	28.7955	663.001	144.877	0.771	0.564865	-1.119	0.190827	-1.89	0.013075
TC194624	"similar to UniRef100_A7PGW8 Cluster: Chromosome chr17 scaffold_16, whole genome shotgun sequence; n=1; Vitis vinifera|Rep: Chromosome chr17 scaffold_16, whole genome shotgun sequence - Vitis vinifera (Grape), partial (17%)"	1253.57	417.085	578.688	144.495	916.127	463.221	636.105	90.6688	1187.58	534.171	872.424	263.656	898.703	384.942	390.871	31.9838	395.316	92.0688	453.214	73.6577	413.134	68.1072	-0.022	0.983389	1.014	0.013779	1.036	0.005597
TC194626	"weakly similar to UniRef100_Q9LYZ5 Cluster: Cytochrome P450-like protein; n=1; Arabidopsis thaliana|Rep: Cytochrome P450-like protein - Arabidopsis thaliana (Mouse-ear cress), partial (13%)"	371.823	13.7579	247.676	58.018	309.749	77.7556	421.391	137.446	282.98	41.8944	173.635	17.8078	292.669	129.626	176.843	53.4265	142.052	38.3572	115.981	21.5344	144.959	43.5506	0.151	0.834221	1.106	0.005537	0.955	0.006573
TC194638	"similar to UniRef100_A7P6D7 Cluster: Chromosome chr9 scaffold_7, whole genome shotgun sequence; n=1; Vitis vinifera|Rep: Chromosome chr9 scaffold_7, whole genome shotgun sequence - Vitis vinifera (Grape), partial (24%)"	92.9246	27.1639	47.085	10.8918	70.0048	31.1927	58.0655	30.6765	45.9459	17.668	237.996	46.0613	114.003	97.5673	212.771	21.6859	325.217	49.9759	232.372	49.2516	256.787	63.6743	-0.337	0.776696	-1.952	0.004944	-1.615	0.007652
TC194747	0	698.37	24.3159	1061.54	146.025	879.954	219.848	261.079	45.9322	169.387	31.9819	827.482	229.772	419.316	330.561	957.38	49.3372	1743.29	510.9	1362.53	60.6148	1354.4	427.353	1.393	0.057589	-0.601	0.30109	-1.993	0.000449
TC194783	"similar to UniRef100_A7QSQ8 Cluster: Chromosome chr4 scaffold_162, whole genome shotgun sequence; n=1; Vitis vinifera|Rep: Chromosome chr4 scaffold_162, whole genome shotgun sequence - Vitis vinifera (Grape), partial (26%)"	86.5683	13.29	61.4435	25.161	74.0059	22.6552	103.084	27.8234	126.8	24.4976	67.761	19.7529	99.2151	33.2128	34.0234	3.67408	58.9852	19.5096	41.6449	10.7631	44.8845	15.8185	-0.408	0.480371	0.724	0.056418	1.133	0.001898
TC194794	0	2071.12	269.556	384.222	40.4783	1227.67	939.898	744.173	41.7108	1369.23	229.861	931.438	115.155	1014.95	306.819	2204.37	433.43	1750.3	108.991	2041.25	161.79	1998.64	310.097	-0.139	0.903384	-1.157	0.03637	-1.018	0.036916
TC194885	"UniRef100_O22339 Cluster: Aquaporin-like transmembrane channel protein; n=1; Medicago sativa|Rep: Aquaporin-like transmembrane channel protein - Medicago sativa (Alfalfa), partial (39%)"	1061.15	170.854	820.635	51.7466	940.893	173.499	436.796	49.3529	621.86	104.06	303.197	22.8326	453.951	150.505	513.325	68.7373	844.082	4.88831	605.483	60.8144	654.297	154.805	1.101	0.00539	0.541	0.071586	-0.56	0.035309
TC194892	"weakly similar to UniRef100_Q4T979 Cluster: Chromosome undetermined SCAF7631, whole genome shotgun sequence; n=1; Tetraodon nigroviridis|Rep: Chromosome undetermined SCAF7631, whole genome shotgun sequence - Tetraodon nigroviridis (Green puffer), partial (11%)"	386.642	61.7455	3740.74	604.667	2063.69	1876.91	3680.87	161.514	1727.63	1064.2	3346.06	285.022	2918.19	1062.21	3335.54	95.0796	5410.4	386.877	2739.25	275.829	3828.4	1238.21	-1.152	0.312098	-1.619	0.042471	-0.467	0.549201
TC194929	"similar to UniRef100_P38414 Cluster: Lipoxygenase; n=1; Lens culinaris|Rep: Lipoxygenase - Lens culinaris (Lentil), partial (50%)"	2477.39	2468.44	1798.51	237.959	2137.95	1611.89	1229.66	555.222	866.578	234.11	1074.63	80.135	1056.95	342.445	1490.03	563.523	3048.95	1041.75	2736.32	671.28	2425.1	986.664	0.823	0.232665	-0.318	0.568324	-1.141	0.010752
TC194979	"similar to UniRef100_Q0CMT1 Cluster: Exoglucanase 1; n=1; Aspergillus terreus NIH2624|Rep: Exoglucanase 1 - Aspergillus terreus (strain NIH 2624), partial (8%)"	550.902	167.004	7940.12	697.714	4245.51	4072.6	5532.74	264.315	5784.16	584.874	5431.26	633.911	5582.72	477.704	6183.06	264.611	6122.04	511.293	6410.45	598.589	6238.52	435.617	-1.437	0.201196	-1.599	0.04883	-0.162	0.860705
TC195013	0	38.4262	4.29914	205.901	26.9467	122.164	93.3392	37.948	5.36282	37.5388	15.6693	35.7964	8.45575	37.0944	9.35017	150.037	78.2955	78.7145	24.2606	91.3835	3.24396	106.712	52.6143	1.297	0.109031	-0.151	0.848147	-1.448	0.008726
TC195124	"Arthropod hemocyanin/insect LSP; E-class P450, group I"	611.338	50.9484	136.522	25.2193	373.93	262.541	342.362	74.529	588.045	109.003	522.035	127.984	484.147	143.454	562.312	42.6741	698.385	175.908	631.517	75.5142	630.738	114.406	-0.696	0.353626	-1.118	0.031159	-0.422	0.379213
TC195130	"similar to UniRef100_A4PIZ3 Cluster: Cysteine proteinase; n=1; Lotus japonicus|Rep: Cysteine proteinase - Lotus japonicus, partial (35%)"	3592.15	1207.42	4003.07	828.511	3797.61	953.086	3270.44	654.086	3116.44	301.242	5841.37	1031.12	4076.08	1467.24	6446.12	898.158	7642.84	1876.46	8968.48	322.995	7685.81	1517.23	-0.068	0.918942	-1.032	0.002293	-0.964	0.001485
TC195187	"homologue to UniRef100_Q43437 Cluster: Photosystem II type I chlorophyll a/b-binding protein precursor; n=1; Glycine max|Rep: Photosystem II type I chlorophyll a/b-binding protein precursor - Glycine max (Soybean), complete"	4159.86	2042.87	16663.9	4064.24	10411.9	7428.45	5699.18	1315.08	4494.4	1432.81	4151.32	1373.42	4781.63	1383.04	15655.5	5253.44	14192.3	3491.78	11464.7	2485.45	13770.9	3858.13	0.771	0.344354	-0.766	0.178797	-1.537	0.003531
TC195232	"similar to UniRef100_A7QGS0 Cluster: Chromosome chr16 scaffold_94, whole genome shotgun sequence; n=1; Vitis vinifera|Rep: Chromosome chr16 scaffold_94, whole genome shotgun sequence - Vitis vinifera (Grape), partial (76%)"	156.969	43.5126	380.84	35.9563	268.904	127.71	96.2773	6.06167	84.2201	11.5492	95.1328	9.49713	91.8768	9.91475	103.384	29.1682	131.184	24.5753	105.678	13.3258	113.415	24.2212	1.4	0.00168	1.117	0.002288	-0.282	0.368521
TC195307	"weakly similar to UniRef100_Q96424 Cluster: O-methyltransferase; n=1; Glycyrrhiza echinata|Rep: O-methyltransferase - Glycyrrhiza echinata (Licorice), partial (45%)"	455.431	181.851	356.793	99.8385	406.112	141.894	850.209	287.987	379.683	188.164	338.541	130.533	522.811	307.338	184.751	111.994	103.494	35.8383	174.547	39.5082	154.264	72.9139	-0.194	0.861188	1.461	0.011204	1.656	0.002045
TC195321	"weakly similar to UniRef100_Q2V3R1 Cluster: Uncharacterized protein At3g44326.1; n=1; Arabidopsis thaliana|Rep: Uncharacterized protein At3g44326.1 - Arabidopsis thaliana (Mouse-ear cress), partial (9%)"	429.371	200.093	98.5792	16.3452	263.975	221.244	65.5382	4.79268	408.601	219.88	60.0998	22.8537	178.08	205.231	69.9743	13.3377	52.4546	24.4055	65.8365	10.6462	62.7551	16.8704	0.841	0.516941	1.727	0.039332	0.885	0.24221
TC195415	"similar to UniRef100_A9SUR6 Cluster: Predicted protein; n=1; Physcomitrella patens subsp. patens|Rep: Predicted protein - Physcomitrella patens subsp. patens, partial (4%)"	262.01	19.6113	90.758	14.3726	176.384	95.0505	69.2483	24.71	40.4574	7.86014	69.0562	21.9184	59.5873	22.2273	62.5002	10.579	91.4755	27.25	96.3247	6.6462	83.4335	21.8073	1.454	0.014853	0.923	0.042611	-0.531	0.192819
TC195437	"similar to UniRef100_Q39807 Cluster: Protease inhibitor; n=1; Glycine max|Rep: Protease inhibitor - Glycine max (Soybean), partial (92%)"	6453.61	2639.25	3127.69	624.964	4790.65	2502.2	5527.22	2674.1	3755.23	876.328	2383.89	726.82	3888.78	1993.59	2525.87	626.065	1973.23	277.278	1822.89	1049.19	2107.33	703.692	0.299	0.717528	1.114	0.02144	0.815	0.053409
TC195462	"similar to UniRef100_A7Q157 Cluster: Chromosome chr10 scaffold_43, whole genome shotgun sequence; n=2; Vitis vinifera|Rep: Chromosome chr10 scaffold_43, whole genome shotgun sequence - Vitis vinifera (Grape), partial (69%)"	905.209	36.1194	1175.99	184.324	1040.6	190.021	833.297	213.153	552.04	51.327	683.526	91.4267	689.621	170.177	438.639	41.7681	513.985	121.847	527.319	96.9196	493.314	90.6148	0.61	0.044851	1.08	0.000153	0.47	0.023325
TC195487	"similar to UniRef100_Q8TGM6 Cluster: Protein TAR1; n=1; Saccharomyces cerevisiae|Rep: Protein TAR1 - Saccharomyces cerevisiae (Baker's yeast), partial (30%)"	43.2876	2.17269	105.677	36.002	74.4823	41.0863	53.9465	12.7375	78.637	19.6564	32.9122	9.61605	55.1652	23.5186	27.165	4.7074	36.9089	4.15199	32.1771	3.20703	32.0837	5.49799	0.391	0.575576	1.069	0.01632	0.678	0.0785
TC195570	"similar to UniRef100_A7NV39 Cluster: Chromosome chr18 scaffold_1, whole genome shotgun sequence; n=1; Vitis vinifera|Rep: Chromosome chr18 scaffold_1, whole genome shotgun sequence - Vitis vinifera (Grape), partial (70%)"	1619.47	100.505	1114.19	231.891	1366.83	319.596	1086.44	368.076	1655.6	434.941	1062.4	279.935	1268.15	430.47	673.116	149.119	535.932	48.3012	764.548	124.165	657.865	141.164	0.144	0.803865	1.048	0.002174	0.904	0.002478
TC195601	"homologue to UniRef100_A4PBE5 Cluster: Cytochrome P450 enzyme; n=1; Pisum sativum|Rep: Cytochrome P450 enzyme - Pisum sativum (Garden pea), partial (56%)"	5561.44	512.652	4867.86	776.015	5214.65	700.231	9466.8	341.331	5850.96	1475.41	9364.35	853.24	8227.37	1983.41	10827.2	1001.03	10764.3	610.112	10419.7	738.161	10670.4	718.256	-0.623	0.034546	-1.041	0.000164	-0.418	0.035346
TC195623	"similar to UniRef100_Q9AR61 Cluster: Urease accessory protein G; n=1; Solanum tuberosum|Rep: Urease accessory protein G - Solanum tuberosum (Potato), partial (21%)"	126.805	48.1393	406.341	13.3728	266.573	156.335	432.572	82.2625	218.306	77.3882	218.349	27.4005	289.742	121.868	136.816	22.3659	86.2594	37.4301	114.904	18.8851	112.66	32.3504	-0.28	0.77266	1.048	0.053198	1.328	0.007565
TC195671	"similar to UniRef100_Q10PY2 Cluster: Expressed protein; n=1; Oryza sativa Japonica Group|Rep: Expressed protein - Oryza sativa subsp. japonica (Rice), partial (29%)"	125.895	31.062	265.781	21.0405	195.838	80.2088	227.195	45.1472	331.33	198.531	495.733	53.7547	351.419	157.588	368.158	54.6183	613.967	14.1307	738.365	71.5905	573.497	169.399	-0.826	0.19271	-1.601	0.001537	-0.776	0.055496
TC195731	"similar to UniRef100_A7QW67 Cluster: Chromosome chr3 scaffold_199, whole genome shotgun sequence; n=1; Vitis vinifera|Rep: Chromosome chr3 scaffold_199, whole genome shotgun sequence - Vitis vinifera (Grape), partial (37%)"	1609.42	140.879	1063.27	178.28	1336.34	331.866	592.665	87.0418	693.784	273.798	558.111	50.9821	614.854	158.156	519.764	352.836	639.022	246.878	411.43	128.667	523.405	245.395	1.123	0.026555	1.449	0.001006	0.326	0.371258
TC195749	"similar to UniRef100_P53391 Cluster: High affinity sulfate transporter 1; n=1; Stylosanthes hamata|Rep: High affinity sulfate transporter 1 - Stylosanthes hamata (Caribbean stylo), partial (24%)"	289.429	41.2786	598.85	249.451	444.139	233.012	272.337	103.744	536.741	144.294	225.474	51.2696	344.85	172.27	151.206	108.159	106.366	15.7946	277.896	28.5759	178.49	95.533	0.375	0.696359	1.377	0.016442	1.001	0.044581
TC195768	"weakly similar to UniRef100_Q9AT39 Cluster: SHOOT1 protein; n=1; Glycine max|Rep: SHOOT1 protein - Glycine max (Soybean), partial (8%)"	456.106	114.248	136.776	36.1103	296.441	190.615	106.966	6.29571	146.145	50.079	127.078	26.187	126.729	33.1091	232.121	15.5681	352.274	88.7297	398.3	1.42032	327.565	86.8946	0.986	0.109403	-0.374	0.453427	-1.36	0.001986
TC195807	"homologue to UniRef100_Q0H212 Cluster: Abscisic acid 8'-hydroxylase; n=1; Phaseolus vulgaris|Rep: Abscisic acid 8'-hydroxylase - Phaseolus vulgaris (Kidney bean) (French bean), partial (34%)"	509.656	63.8044	401.334	42.2918	455.495	76.5763	974.866	118.137	664.314	74.2478	975.776	185.208	871.652	193.97	1691.62	416.414	1205.53	25.6836	1316.95	276.005	1404.7	333.46	-0.92	0.00402	-1.611	6e-06	-0.691	0.002675
TC195819	"UniRef100_Q6PQ96 Cluster: Pectin methylesterase 6; n=1; Medicago truncatula|Rep: Pectin methylesterase 6 - Medicago truncatula (Barrel medic), complete"	5940.29	615.763	6174.72	298.391	6057.5	451.407	3366.54	606.027	4955.26	764.415	4410.62	620.657	4244.14	907.222	3228.06	293.829	1976.48	331.774	3838.03	64.6477	3014.19	851.841	0.541	0.150093	1.064	0.000817	0.522	0.03459
TC195827	"homologue to UniRef100_O04300 Cluster: Alpha-1,4-glucan-protein synthase [UDP-forming]; n=1; Pisum sativum|Rep: Alpha-1,4-glucan-protein synthase [UDP-forming] - Pisum sativum (Garden pea), partial (95%)"	2865.58	515.505	1152.9	136.375	2009.24	996.857	1195.97	508.126	1335.46	94.4485	921.46	82.5516	1150.96	318.996	1093.47	18.5246	926.569	161.644	725.457	171.213	915.167	198.529	0.699	0.180714	1.013	0.009948	0.314	0.377803
TC195882	"similar to UniRef100_A2R6F8 Cluster: Contig An15c0250, complete genome. precursor; n=1; Aspergillus niger|Rep: Contig An15c0250, complete genome. precursor - Aspergillus niger, partial (14%)"	207.554	64.8221	153.242	59.8541	180.398	63.2354	194.588	20.7107	191.165	34.7484	237.305	68.0976	207.686	45.4324	381.569	27.2868	430.442	136.953	360.775	26.6254	390.928	77.5352	-0.258	0.580174	-1.179	0.000527	-0.922	0.001233
TC195884	"weakly similar to UniRef100_A7P884 Cluster: Chromosome chr3 scaffold_8, whole genome shotgun sequence; n=1; Vitis vinifera|Rep: Chromosome chr3 scaffold_8, whole genome shotgun sequence - Vitis vinifera (Grape), partial (36%)"	210.246	74.2794	117.181	54.6448	163.714	77.458	398.558	107.139	238.611	55.1235	441.916	40.4773	359.695	112.421	220.679	55.3604	665.613	354.245	524.759	288.863	470.35	302.957	-1.214	0.114351	-1.406	0.01581	-0.192	0.752958
TC195915	TIR; Disease resistance protein	57.8309	20.0147	170.655	34.7401	114.243	66.7967	68.6295	5.02791	63.4585	17.3727	71.2677	10.3369	67.7852	10.9691	140.618	14.9362	388.508	60.5933	144.899	13.9197	224.675	126.98	0.531	0.505807	-1.036	0.045403	-1.568	0.001686
TC195916	"similar to UniRef100_A7PGV6 Cluster: Chromosome chr17 scaffold_16, whole genome shotgun sequence; n=1; Vitis vinifera|Rep: Chromosome chr17 scaffold_16, whole genome shotgun sequence - Vitis vinifera (Grape), partial (10%)"	630.05	90.801	762.013	35.4715	696.031	95.0027	842.227	124.301	818.175	154.435	608.554	25.0561	756.319	149.574	351.678	40.2214	315.259	63.9637	393.753	57.9337	353.563	58.5115	-0.108	0.771463	0.984	0.000144	1.092	1.1e-05
TC195925	"similar to UniRef100_A7NZB2 Cluster: Chromosome chr6 scaffold_3, whole genome shotgun sequence; n=1; Vitis vinifera|Rep: Chromosome chr6 scaffold_3, whole genome shotgun sequence - Vitis vinifera (Grape), partial (7%)"	224.641	32.1513	76.7265	15.7881	150.684	84.1239	344.118	75.2981	249.708	85.903	303.22	25.8313	299.015	71.4862	311.395	28.0121	323.374	40.2739	232.582	18.9388	289.117	50.1606	-1.164	0.023812	-1.134	0.006199	0.03	0.949185
TC195931	"similar to UniRef100_Q94F56 Cluster: AT5g56980/MHM17_10; n=1; Arabidopsis thaliana|Rep: AT5g56980/MHM17_10 - Arabidopsis thaliana (Mouse-ear cress), partial (11%)"	1432.98	579.703	1800.21	244.719	1616.6	445.909	2552.34	740.275	2894.22	357.722	1948.05	304.974	2464.87	603.66	880.367	558.819	911.31	271.46	1587.59	124.69	1126.42	469.245	-0.622	0.306054	0.609	0.155262	1.231	0.002334
TC196048	"similar to UniRef100_A7R351 Cluster: Chromosome undetermined scaffold_484, whole genome shotgun sequence; n=1; Vitis vinifera|Rep: Chromosome undetermined scaffold_484, whole genome shotgun sequence - Vitis vinifera (Grape), partial (53%)"	1248.74	133.959	633.045	177.874	940.893	365.456	1237.91	607.207	1002.63	236.1	1421.81	577.867	1220.79	471.916	772.402	522.894	527.387	49.7425	479.834	125.61	593.208	302.331	-0.391	0.570065	0.673	0.121796	1.064	0.00744
TC196065	"similar to UniRef100_A7NUA7 Cluster: Chromosome chr18 scaffold_1, whole genome shotgun sequence; n=1; Vitis vinifera|Rep: Chromosome chr18 scaffold_1, whole genome shotgun sequence - Vitis vinifera (Grape), partial (22%)"	37.62	10.6034	382.908	33.01	210.264	190.389	351.642	31.5138	446.188	44.1232	388.75	42.1508	395.527	53.6755	50.2011	32.3663	212.858	40.9323	212.904	28.8508	158.654	86.6314	-1.732	0.163666	-0.083	0.950565	1.649	0.041921
TC196078	"homologue to UniRef100_Q2HV13 Cluster: Plant lipid transfer/seed storage/trypsin-alpha amylase inhibitor; Pistil-specific extensin-like protein; n=1; Medicago truncatula|Rep: Plant lipid transfer/seed storage/trypsin-alpha amylase inhibitor; Pistil-specific extensin-like protein - Medicago truncatula (Barrel medic), complete"	799.399	75.4558	1172.07	387.402	985.736	322.453	495.915	21.6104	1062.66	281.011	761.115	400.365	773.23	346.755	3015.43	1029.19	955.985	287.978	1140.53	322.878	1703.98	1133.77	0.422	0.627711	-0.595	0.28464	-1.017	0.03245
TC196128	"similar to UniRef100_A7QGS6 Cluster: Chromosome chr16 scaffold_94, whole genome shotgun sequence; n=1; Vitis vinifera|Rep: Chromosome chr16 scaffold_94, whole genome shotgun sequence - Vitis vinifera (Grape), partial (25%)"	290.511	31.3107	177.711	8.66571	234.111	65.11	228.401	70.468	163.243	35.6042	81.8929	3.87786	157.846	74.8541	81.9715	18.7859	100.866	26.0212	96.2008	18.3235	93.0128	20.3493	0.67	0.230552	1.315	0.002344	0.645	0.066352
TC196146	"similar to UniRef100_A7PEY6 Cluster: Chromosome chr11 scaffold_13, whole genome shotgun sequence; n=1; Vitis vinifera|Rep: Chromosome chr11 scaffold_13, whole genome shotgun sequence - Vitis vinifera (Grape), partial (54%)"	1683.95	523.408	719.088	44.2332	1201.52	624.22	1373.45	50.1784	2004.86	196.507	1374.15	236.856	1584.15	351.951	550.611	156.037	652.168	19.2627	656.932	159.841	619.904	123.58	-0.52	0.289479	0.832	0.017997	1.352	0.000192
TC196284	"similar to UniRef100_Q8R2K1-3 Cluster: Isoform 3 of Q8R2K1 ; n=1; Mus musculus|Rep: Isoform 3 of Q8R2K1 - Mus musculus (Mouse), partial (8%)"	2884.11	1092.24	513.726	102.042	1698.92	1472.06	1886.84	160.999	2134.43	327.643	2003.74	625.727	2008.34	377.766	2809.87	497.21	2137.37	276.919	4100.14	144.264	3015.8	912.341	-0.741	0.385988	-1.291	0.027273	-0.55	0.299826
TC196325	"similar to UniRef100_A7QWM7 Cluster: Chromosome chr4 scaffold_205, whole genome shotgun sequence; n=1; Vitis vinifera|Rep: Chromosome chr4 scaffold_205, whole genome shotgun sequence - Vitis vinifera (Grape), partial (5%)"	260.429	106.682	1212.25	142.315	736.339	533.331	340.308	27.622	357.832	86.6233	201.396	35.8985	299.845	88.8726	889.506	112.372	858.735	205.712	774.978	45.7433	841.073	129.978	0.912	0.248208	-0.622	0.287538	-1.534	0.003616
TC196521	"similar to UniRef100_Q9LHL3 Cluster: RNA-binding protein-like; n=1; Arabidopsis thaliana|Rep: RNA-binding protein-like - Arabidopsis thaliana (Mouse-ear cress), partial (11%)"	405.792	8.18317	561.717	51.3433	483.755	91.5154	374.351	68.9382	53.9975	15.8415	56.8244	6.26629	161.724	163.38	642.823	61.6825	531.497	87.1115	817.592	91.4228	663.971	143.305	2.207	0.015207	-0.447	0.568479	-2.654	0.000225
TC196652	TIR	110.935	32.7854	78.3612	1.91614	94.6481	27.3814	47.1785	9.47631	41.8929	10.2972	66.3563	24.9897	51.8092	18.1481	77.2138	13.4091	213.29	77.1693	63.2423	3.72315	117.915	81.7953	0.895	0.169156	-0.114	0.856277	-1.009	0.018782
TC196718	"homologue to UniRef100_Q49BZ0 Cluster: Isoflavone synthase 1; n=1; Medicago truncatula|Rep: Isoflavone synthase 1 - Medicago truncatula (Barrel medic), partial (28%)"	444.571	36.638	424.563	191.671	434.567	123.904	361.64	26.2555	845.87	262.241	480.19	40.2619	562.567	256.031	228.656	40.3289	219.875	27.3076	365.494	115.74	271.342	94.5665	-0.307	0.616648	0.696	0.066147	1.003	0.004453
TC196733	"similar to UniRef100_A7QW67 Cluster: Chromosome chr3 scaffold_199, whole genome shotgun sequence; n=1; Vitis vinifera|Rep: Chromosome chr3 scaffold_199, whole genome shotgun sequence - Vitis vinifera (Grape), partial (22%)"	2111.23	307.861	1365.75	374.558	1738.49	510.637	720.161	63.6886	869.496	291.171	790.052	215.198	793.236	194.869	710.463	424.536	1043.81	352.241	637.55	150.068	797.274	341.894	1.114	0.023328	1.185	0.003249	0.071	0.87128
TC196796	"weakly similar to UniRef100_A7YGI2 Cluster: Sulfate transporter; n=1; Populus tremula x Populus alba|Rep: Sulfate transporter - Populus tremula x Populus alba, partial (32%)"	1989.99	984.35	2224.72	630.3	2107.36	750.346	1709.2	425.392	2171.44	648.824	1495.32	104.872	1791.99	492.749	5041.6	1650.48	5720.54	1303.16	2447.43	1010.65	4403.19	1897.08	0.204	0.796858	-0.993	0.02307	-1.196	0.003248
TC196870	"weakly similar to UniRef100_Q60BK1 Cluster: Cobalamin 5'-phosphate synthase; n=1; Methylococcus capsulatus|Rep: Cobalamin 5'-phosphate synthase - Methylococcus capsulatus, partial (9%)"	154.053	60.7639	98.6527	13.3483	126.353	49.6884	92.3496	30.2438	96.1577	19.0003	121.935	70.3085	103.481	41.8214	183.716	30.4079	210.221	25.298	236.121	28.7088	210.019	33.3489	0.302	0.566368	-0.79	0.01852	-1.092	0.00087
TC196900	"similar to UniRef100_Q9LW16 Cluster: Gb|AAD55593.1; n=1; Arabidopsis thaliana|Rep: Gb|AAD55593.1 - Arabidopsis thaliana (Mouse-ear cress), partial (41%)"	724.882	188.409	396.543	29.3954	560.712	216.533	647.514	10.4115	835.488	113.062	672.371	123.536	718.458	121.894	330.015	55.0674	373.644	19.4204	330.993	76.2921	344.884	52.659	-0.424	0.251784	0.634	0.017883	1.057	0.00016
TC196934	0	61.1588	8.92541	138.247	16.7387	99.7028	43.8942	55.6321	8.10496	57.9007	11.3995	115.862	44.3251	76.4649	37.6048	165.47	34.7702	178.909	7.39841	139.79	31.3919	161.39	29.3017	0.382	0.554778	-0.797	0.050635	-1.179	0.002359
TC196980	IMP dehydrogenase/GMP reductase	184.709	75.8565	290.272	99.0988	237.491	97.8415	271.491	56.383	208.425	15.747	485.352	95.1684	321.756	137.555	682.537	118.991	368.97	83.8336	698.498	82.9537	583.335	181.419	-0.435	0.524358	-1.326	0.004014	-0.892	0.022701
TC197188	Ribosomal protein L34e	94.6724	46.1276	405.543	40.694	250.108	174.659	247.557	22.5228	205.297	46.7544	350.877	93.4304	267.91	84.0384	385.839	87.1644	467.599	108.453	442.088	60.7786	431.842	84.1182	-0.449	0.608829	-1.173	0.032239	-0.723	0.133841
TC197251	"weakly similar to UniRef100_Q67V42 Cluster: MutT domain protein-like; n=1; Oryza sativa Japonica Group|Rep: MutT domain protein-like - Oryza sativa subsp. japonica (Rice), partial (29%)"	669.682	301.784	311.291	120.546	490.487	284.21	254.617	95.7644	367.321	120.863	177.049	36.0717	266.329	114.609	98.4219	14.4399	226.896	224.487	103.5	8.54248	142.939	128.991	0.807	0.336428	1.875	0.002697	1.068	0.037642
TC197359	0	47.4415	15.3475	36.9676	6.6132	42.2046	12.0259	68.0127	24.686	105.578	53.5627	69.5019	40.3162	81.031	40.1909	36.5654	10.5782	29.5396	14.3772	38.653	4.28409	34.9193	10.0665	-0.851	0.122858	0.284	0.538654	1.134	0.003326
TC197387	0	77.1958	7.37533	99.2547	25.9432	88.2252	20.9035	77.4923	21.5969	35.5593	5.35099	66.0026	30.6924	59.6847	26.6724	39.5288	7.96641	43.1451	9.99453	44.9022	9.39792	42.5254	8.2794	0.655	0.180408	1.047	0.005172	0.392	0.223504
TC197399	"similar to UniRef100_Q0JAJ1 Cluster: Os04g0595200 protein; n=1; Oryza sativa Japonica Group|Rep: Os04g0595200 protein - Oryza sativa subsp. japonica (Rice), partial (82%)"	872.876	108.14	1103.34	31.3296	988.109	144.93	1756.83	381.377	1703.82	61.5213	1506.87	142.5	1655.84	235.362	1052.51	185.359	533.032	35.266	857.15	36.941	814.231	246.73	-0.746	0.025701	0.327	0.216615	1.073	0.000121
TC197456	"weakly similar to UniRef100_A9UXN3 Cluster: Predicted protein; n=1; Monosiga brevicollis MX1|Rep: Predicted protein - Monosiga brevicollis MX1, partial (20%)"	367.643	160.657	69.8558	1.07303	218.749	192.166	192.735	203.81	161.403	30.2785	67.6285	8.04548	140.589	117.509	54.637	7.77123	52.8092	4.22433	64.8402	33.7069	57.4288	18.3063	0.465	0.700772	1.475	0.037661	1.011	0.105455
TC197469	"homologue to UniRef100_A4F2F9 Cluster: Growth associated protein 43; n=1; Capra hircus|Rep: Growth associated protein 43 - Capra hircus (Goat), partial (5%)"	290.91	141.829	184.184	25.126	237.547	108.24	125.17	15.8036	76.2345	4.89945	103.692	50.5226	101.699	34.0265	297.234	168.697	269.747	37.9935	242.254	56.66	269.745	94.0472	1.171	0.023846	-0.236	0.607942	-1.407	0.000512
TC197481	0	182.306	37.3541	256.091	67.4093	219.199	63.3167	278.518	90.8608	299.923	77.3572	438.117	102.91	338.853	108.794	529.58	136.33	512.862	5.18693	454.678	53.5914	499.04	80.8123	-0.605	0.137478	-1.215	0.000583	-0.611	0.024516
TC197527	"similar to UniRef100_Q3ECY6 Cluster: Protein SET DOMAIN GROUP 41; n=1; Arabidopsis thaliana|Rep: Protein SET DOMAIN GROUP 41 - Arabidopsis thaliana (Mouse-ear cress), partial (10%)"	627.325	102.311	1044.35	148.731	835.839	255.361	461.618	77.6936	524.456	51.2332	858.28	45.7092	614.785	191.777	1185.02	115.21	1819.57	67.7646	782.599	77.0552	1262.39	459.28	0.445	0.427795	-0.565	0.135905	-1.011	0.004103
TC197627	"similar to UniRef100_Q7CWL2 Cluster: RhtB family transporter; n=1; Agrobacterium tumefaciens str. C58|Rep: RhtB family transporter - Agrobacterium tumefaciens (strain C58 / ATCC 33970), partial (8%)"	195.081	25.4685	217.584	41.1498	206.333	32.9953	245.197	58.45	191.352	19.6705	712.171	333.652	382.907	300.514	441.638	118.752	625.694	518.244	465.663	98.8293	510.999	283.936	-0.599	0.470824	-1.177	0.032445	-0.578	0.242846
TC197643	"similar to UniRef100_A7P2I1 Cluster: Phosphorylase; n=1; Vitis vinifera|Rep: Phosphorylase - Vitis vinifera (Grape), partial (31%)"	491.835	86.2005	654.448	112.424	573.141	126.336	225.503	20.9033	367.89	167.153	145.852	5.46586	246.415	128.808	273.026	107.538	326.502	148.166	352.799	66.3107	317.442	103.528	1.326	0.01548	0.905	0.032063	-0.421	0.270133
TC197711	"Chitin-binding, type 1"	520.395	30.2521	282.263	54.141	401.329	136.201	621.367	182.014	640.931	45.6776	516.142	101.817	592.813	121.548	299.33	74.2702	271.182	66.2274	292.796	51.9084	287.769	57.5494	-0.612	0.108724	0.429	0.13372	1.041	0.00036
TC197759	"similar to UniRef100_A7NT54 Cluster: Chromosome chr18 scaffold_1, whole genome shotgun sequence; n=1; Vitis vinifera|Rep: Chromosome chr18 scaffold_1, whole genome shotgun sequence - Vitis vinifera (Grape), partial (37%)"	912.158	61.354	288.367	78.1394	600.262	347.394	1158.28	147.634	1166.73	203.872	940.311	144.319	1088.44	182.764	801.964	111.567	903.016	188.377	864.403	76.8939	856.461	124.143	-1.085	0.036954	-0.744	0.060067	0.341	0.352375
TC197808	"similar to UniRef100_O90710 Cluster: Polypeptide; n=1; Cowpea aphid-borne mosaic virus|Rep: Polypeptide - Cowpea aphid-borne mosaic virus, partial (6%)"	1019.9	92.2188	887.248	44.5969	953.574	97.3457	346.121	88.263	705.775	218.004	279.121	47.6686	443.672	232.124	528.791	36.957	1308.51	168.646	842.859	40.8667	893.388	351.14	1.25	0.024805	0.188	0.718865	-1.062	0.007278
TC197849	"similar to UniRef100_Q0JJ22 Cluster: Os01g0764500 protein; n=1; Oryza sativa Japonica Group|Rep: Os01g0764500 protein - Oryza sativa subsp. japonica (Rice), partial (63%)"	1298.54	94.2807	7136.88	246.771	4217.71	3202.15	7976.68	306.631	7545.36	621.766	6855.56	316.276	7459.2	620.488	1614.71	90.6589	1827.71	407.562	6399.49	303.133	3280.64	2355.13	-1.29	0.168264	0.2	0.821679	1.49	0.016194
TC197887	"similar to UniRef100_A7P8H9 Cluster: Chromosome chr3 scaffold_8, whole genome shotgun sequence; n=1; Vitis vinifera|Rep: Chromosome chr3 scaffold_8, whole genome shotgun sequence - Vitis vinifera (Grape), partial (23%)"	416.628	152.889	418.485	80.7276	417.556	109.352	309.308	99.6781	249.711	64.9195	671.862	267.388	410.294	246.095	644.758	99.4458	1320.63	596.977	952.937	103.037	972.774	424.374	0.184	0.839808	-1.16	0.016166	-1.344	0.002737
TC198142	"similar to UniRef100_Q9ZP07 Cluster: Ribulose 1,5-bisphosphate carboxylase small subunit precursor; n=1; Cicer arietinum|Rep: Ribulose 1,5-bisphosphate carboxylase small subunit precursor - Cicer arietinum (Chickpea) (Garbanzo), partial (98%)"	69.8736	23.7822	547.309	158.125	308.591	280.376	30.1792	7.41561	211.851	106.774	31.4328	7.39895	91.1544	105.225	287.834	78.6524	352.216	165.202	176.915	15.8632	272.321	119.707	1.749	0.188704	-0.421	0.720788	-2.17	0.013207
TC198266	"UniRef100_A7UQT3 Cluster: Lipocalin; n=1; Medicago truncatula|Rep: Lipocalin - Medicago truncatula (Barrel medic), complete"	675.988	233.784	1222.34	257.718	949.161	371.454	716.738	236.014	511.251	141.466	2021.08	792.714	1083.02	823.963	2848.64	1069.42	4610.18	2052.26	3873.09	368.08	3777.3	1399.9	0.021	0.989558	-2.014	0.001555	-2.035	0.000519
TC198314	"similar to UniRef100_Q10BX1 Cluster: F-box domain containing protein, expressed; n=2; Oryza sativa Japonica Group|Rep: F-box domain containing protein, expressed - Oryza sativa subsp. japonica (Rice), partial (10%)"	2935.46	1088.15	2007.91	388.479	2471.68	890	1246.71	631.058	902.322	124.632	780.432	147.554	976.489	390.826	1804.45	437.603	1893.68	327.974	1301.94	223.287	1666.69	404.425	1.345	0.002755	0.536	0.119066	-0.81	0.009529
TC198324	"homologue to UniRef100_A7NUW0 Cluster: Chromosome chr18 scaffold_1, whole genome shotgun sequence; n=1; Vitis vinifera|Rep: Chromosome chr18 scaffold_1, whole genome shotgun sequence - Vitis vinifera (Grape), partial (11%)"	813.209	196.113	514.197	63.045	663.703	209.276	496.871	73.8769	831.205	387.172	967.71	505.213	765.262	382.966	2325.44	1424.15	3068.72	411.273	1334.5	239.429	2242.88	1063.68	-0.114	0.910806	-1.665	0.001797	-1.551	0.001161
TC198352	0	92.2752	22.136	386.366	54.4227	239.32	165.31	75.5383	20.2955	74.2596	17.2176	71.6711	30.8121	73.823	20.429	891.32	73.277	614.604	155.005	354.296	40.4815	620.073	248.696	1.384	0.061382	-1.62	0.005815	-3.004	9e-06
TC198432	0	163.548	21.336	646.638	103.636	405.093	272.93	326.454	45.735	216.803	48.778	145.681	46.7914	229.646	88.7983	588.599	104.999	421.236	123.631	410.637	44.967	473.491	120.652	0.597	0.462574	-0.509	0.371316	-1.105	0.021304
TC198471	0	756.987	269.474	510.056	48.0522	633.521	219.687	695.785	15.7294	845.025	335.07	1365.1	245.82	968.637	368.549	708.467	93.1279	330.966	91.0848	366.278	149.83	468.571	206.059	-0.582	0.353193	0.504	0.256963	1.085	0.006347
TC198501	0	295.528	70.3471	327.747	41.2368	311.638	54.5077	323.987	43.6088	212.656	32.3122	592.443	238.89	376.362	208.785	552.49	85.6676	753.099	438.537	700.388	39.1011	668.659	241.677	-0.134	0.867231	-1.055	0.011848	-0.92	0.012891
TC198538	"similar to UniRef100_Q0ISP5 Cluster: Os11g0483900 protein; n=1; Oryza sativa Japonica Group|Rep: Os11g0483900 protein - Oryza sativa subsp. japonica (Rice), partial (86%)"	212.428	32.8938	152.787	14.1446	182.608	39.7486	147.753	11.6974	170.775	59.648	120.604	25.9595	146.378	39.5623	80.813	12.6834	108.167	18.5037	82.1114	8.19876	90.3637	17.9226	0.338	0.382532	1.011	0.00076	0.673	0.005654
TC198577	0	1087	123.75	1451.96	113.511	1269.48	226.358	522.967	28.0187	943.482	235.966	402.129	11.4437	622.859	273.333	989.066	57.8766	859.761	106.289	598.441	68.8373	815.756	185.866	1.113	0.011906	0.655	0.052457	-0.459	0.124425
TC198645	0	966.268	167.743	1460.49	266.856	1213.38	336.179	303.025	73.7303	949.138	193.648	119.799	21.1339	457.321	391.408	916.134	347.347	567.407	134.037	1202.71	173.463	895.415	343.647	1.873	0.042731	0.496	0.527272	-1.378	0.02799
TC198702	"similar to UniRef100_Q2HUJ1 Cluster: H+-transporting two-sector ATPase, alpha/beta subunit, central region, related; n=1; Medicago truncatula|Rep: H+-transporting two-sector ATPase, alpha/beta subunit, central region, related - Medicago truncatula (Barrel medic), partial (20%)"	125.069	17.6381	179.821	68.6118	152.445	53.9148	140.972	5.12631	135.304	25.0814	205.595	60.5723	160.624	47.1671	279.757	78.0087	369.972	186.507	331.947	87.2962	327.225	116.882	-0.089	0.898164	-1.093	0.002727	-1.004	0.001991
TC198724	"similar to UniRef100_Q86EE5 Cluster: Clone ZZD480 mRNA sequence; n=1; Schistosoma japonicum|Rep: Clone ZZD480 mRNA sequence - Schistosoma japonicum (Blood fluke), partial (8%)"	283.12	108.365	117.488	40.3727	200.304	116.53	146.219	44.3901	168.907	25.4663	79.6205	12.9971	131.582	48.086	62.7082	17.8524	51.4984	5.54315	52.9891	8.31376	55.7319	11.5079	0.501	0.450707	1.671	0.000846	1.17	0.004482
TC198767	"similar to UniRef100_O13351 Cluster: Ubiquitin-like protein pmt3/smt3 precursor; n=1; Schizosaccharomyces pombe|Rep: Ubiquitin-like protein pmt3/smt3 precursor - Schizosaccharomyces pombe (Fission yeast), partial (67%)"	48.2038	8.46136	42.09	5.87811	45.1469	7.32615	46.6573	6.65086	36.6098	4.93854	72.9755	20.4005	52.0809	19.6395	100.519	26.7795	101.882	29.865	101.404	8.88391	101.268	20.5513	-0.142	0.795608	-1.153	0.000746	-1.011	0.000699
TC198808	0	204.084	65.0245	36.374	4.87922	120.229	100.691	237.042	71.6726	120.995	107.519	185.353	51.5573	181.13	85.8718	42.5956	10.1414	69.1425	21.4759	56.8913	11.7592	56.2098	17.5495	-0.878	0.418117	0.644	0.410324	1.522	0.019962
TC198822	"Zinc finger, CCHC-type; Retrotransposon gag protein; Peptidase aspartic, catalytic"	93.5902	45.912	112.489	34.2259	103.04	37.6681	84.2335	23.5057	88.5199	22.8755	133.486	55.812	102.08	40.0746	202.145	70.4301	179.334	68.7149	240.327	28.2637	207.269	57.7283	0.016	0.988071	-1.037	0.011515	-1.053	0.004664
TC198826	"similar to UniRef100_A7QUR3 Cluster: Chromosome chr1 scaffold_180, whole genome shotgun sequence; n=1; Vitis vinifera|Rep: Chromosome chr1 scaffold_180, whole genome shotgun sequence - Vitis vinifera (Grape), partial (55%)"	801.554	83.1286	2869.28	638.803	1835.42	1203.59	1084.11	72.2689	855.044	56.6316	1120.45	126.283	1019.87	147.048	415.506	107.202	991.169	189.181	937.176	121.504	781.284	302.187	0.572	0.457197	1.063	0.037414	0.492	0.291219
TC198869	"similar to UniRef100_Q06931 Cluster: ABA-responsive protein ABR17; n=1; Pisum sativum|Rep: ABA-responsive protein ABR17 - Pisum sativum (Garden pea), partial (25%)"	5547.71	657.463	1524.18	221.699	3535.94	2247.04	2829.88	1310.58	4202.95	820.879	2450.92	928.635	3161.25	1204.48	1381.93	444.663	1141.56	228.727	1720.91	234.446	1414.8	373.89	-0.026	0.984344	1.077	0.038376	1.103	0.017885
TC198879	"similar to UniRef100_A7PQC9 Cluster: Chromosome chr18 scaffold_24, whole genome shotgun sequence; n=1; Vitis vinifera|Rep: Chromosome chr18 scaffold_24, whole genome shotgun sequence - Vitis vinifera (Grape), partial (9%)"	138.415	21.0394	96.3571	10.0789	117.386	27.356	139.166	68.7986	323.92	156.624	103.044	22.3163	188.71	134.048	78.4977	35.6065	73.6763	9.31327	85.0838	13.8636	79.0859	20.2802	-0.44	0.580322	0.583	0.256396	1.023	0.021746
TC198913	0	3198.7	424.403	3177.28	361.291	3187.99	352.7	2362.6	312.39	3682.47	442.89	1628.18	110.365	2557.75	942.958	1765.62	209.972	1434.43	220.315	1459.31	165.31	1553.12	235.594	0.397	0.338361	1.045	0.001106	0.649	0.012404
TC198972	"weakly similar to UniRef100_A7NWU0 Cluster: Chromosome chr5 scaffold_2, whole genome shotgun sequence; n=1; Vitis vinifera|Rep: Chromosome chr5 scaffold_2, whole genome shotgun sequence - Vitis vinifera (Grape), partial (36%)"	413.707	52.3001	234.943	18.8929	324.325	104.038	492.602	38.9729	52.0668	11.587	71.4787	32.9024	205.383	217.159	302.883	40.2564	311.949	101.081	326.558	23.7363	313.797	56.6336	1.384	0.203288	0.008	0.994356	-1.376	0.046826
TC198981	"weakly similar to UniRef100_A7P014 Cluster: Chromosome chr6 scaffold_3, whole genome shotgun sequence; n=2; Vitis vinifera|Rep: Chromosome chr6 scaffold_3, whole genome shotgun sequence - Vitis vinifera (Grape), partial (69%)"	608.458	151.241	178.639	67.7538	393.548	257.7	543.466	203.414	468.011	80.3437	613.271	168.073	541.583	151.587	227.894	66.3122	261.232	49.3775	284.935	110.116	258.02	73.1854	-0.721	0.306383	0.344	0.533017	1.065	0.016326
TC199035	"weakly similar to UniRef100_A7QBQ4 Cluster: Chromosome chr1 scaffold_75, whole genome shotgun sequence; n=1; Vitis vinifera|Rep: Chromosome chr1 scaffold_75, whole genome shotgun sequence - Vitis vinifera (Grape), partial (11%)"	901.297	254.824	936.588	357.125	918.942	278.142	685.286	195.214	452.906	86.5882	374.487	44.8128	504.227	177.473	242.138	48.4876	258.341	179.61	374.734	14.2549	291.738	112.372	0.881	0.135392	1.732	0.000664	0.851	0.030141
TC199064	"UniRef100_Q8R2K1-3 Cluster: Isoform 3 of Q8R2K1 ; n=1; Mus musculus|Rep: Isoform 3 of Q8R2K1 - Mus musculus (Mouse), partial (7%)"	238.956	23.7108	811.936	352.294	525.446	385.177	298.929	80.2982	358.331	140.614	200.185	1.93898	285.815	106.499	166.934	15.7378	298.089	99.9581	166.283	29.4949	210.436	84.2565	0.654	0.378862	1.105	0.029602	0.451	0.331507
TC199066	"weakly similar to UniRef100_A7NX35 Cluster: Chromosome chr5 scaffold_2, whole genome shotgun sequence; n=1; Vitis vinifera|Rep: Chromosome chr5 scaffold_2, whole genome shotgun sequence - Vitis vinifera (Grape), partial (8%)"	1426.61	39.8374	275.982	52.0519	851.297	631.588	1114.78	308.215	904.522	199.819	1329.59	180.794	1116.3	275.286	1252.83	323.131	1814.46	496.471	1711.26	40.3939	1592.85	393.907	-0.798	0.31614	-1.312	0.019794	-0.515	0.314295
TC199102	"similar to UniRef100_Q9C8F4 Cluster: Ty1/copia-element polyprotein; n=1; Arabidopsis thaliana|Rep: Ty1/copia-element polyprotein - Arabidopsis thaliana (Mouse-ear cress), partial (3%)"	45.7088	6.41862	46.8498	8.93441	46.2793	6.98566	36.1991	8.7779	36.6572	6.55591	169.483	48.6553	80.7797	71.0476	90.5896	15.5197	171.13	96.0861	129.144	30.102	130.288	61.7405	-0.377	0.726374	-1.383	0.027588	-1.006	0.066352
TC199204	0	577.333	50.0206	1344.04	587.268	960.686	561.521	2939.81	724.429	1988.72	314.898	3144.88	712.663	2691.14	753.908	3581.97	618.252	7148.16	371.976	3184.97	1127.86	4638.37	2005.23	-1.606	0.008011	-2.314	8.1e-05	-0.708	0.080701
TC199225	"similar to UniRef100_Q27GL5 Cluster: Uncharacterized protein At2g07739.1; n=1; Arabidopsis thaliana|Rep: Uncharacterized protein At2g07739.1 - Arabidopsis thaliana (Mouse-ear cress), partial (52%)"	146.735	75.4292	73.7891	16.6057	110.262	63.1066	78.2028	37.7368	54.7834	16.0315	45.1455	20.3568	59.3772	27.2146	46.8281	9.89183	40.932	15.6015	43.5024	14.4846	43.7542	12.0133	0.848	0.149687	1.221	0.007001	0.372	0.358082
TC199298	"weakly similar to UniRef100_A7P031 Cluster: Chromosome chr6 scaffold_3, whole genome shotgun sequence; n=1; Vitis vinifera|Rep: Chromosome chr6 scaffold_3, whole genome shotgun sequence - Vitis vinifera (Grape), partial (70%)"	378.219	100.936	388.984	56.7867	383.602	73.4841	408.281	42.3921	529.957	150.735	807.791	131.171	582.01	204.65	745.788	79.9672	1266.33	828.142	797.273	172.191	936.463	492.107	-0.55	0.299563	-1.199	0.002727	-0.65	0.047583
TC199390	"similar to UniRef100_Q2PJR9 Cluster: WRKY27; n=1; Glycine max|Rep: WRKY27 - Glycine max (Soybean), partial (62%)"	1887	619.718	868.835	162.906	1377.92	689.371	1127.63	86.3561	2545.74	823.28	1504.7	451.443	1726.02	791.758	766.643	281.991	663.793	145.044	776.767	257.917	735.734	211.423	-0.349	0.616648	0.815	0.058377	1.164	0.003846
TC199451	"weakly similar to UniRef100_Q9SI74 Cluster: F23N19.12; n=1; Arabidopsis thaliana|Rep: F23N19.12 - Arabidopsis thaliana (Mouse-ear cress), partial (10%)"	979.944	330.957	1119.57	248.932	1049.76	272.853	1121.43	145.915	782.48	122.485	2322.24	707.009	1408.72	790.572	2197.94	408.076	3115.19	1313.53	2932.48	376.891	2748.54	827.809	-0.294	0.679258	-1.381	0.002495	-1.087	0.005584
TC199524	0	305.98	84.5397	569.531	94.0744	437.755	165.035	466.801	65.366	303.361	41.9025	662.037	66.0131	477.399	163.65	773.46	254.818	865.535	396.789	967.49	66.5425	868.828	252.518	-0.138	0.857901	-1.026	0.010499	-0.888	0.012039
TC199551	"UniRef100_A6YRB2 Cluster: Alpha-expansin 4; n=1; Gossypium raimondii|Rep: Alpha-expansin 4 - Gossypium raimondii (New World cotton), partial (20%)"	1047.37	217.815	1260.45	170.129	1153.91	210.18	1466.91	411.377	1183.56	130.274	1015.54	203.292	1222	309.699	676.463	149.411	483.831	34.7295	637.132	52.9784	599.142	119.806	-0.065	0.896515	0.95	0.000692	1.015	0.000121
TC199557	"homologue to UniRef100_A4QPP1 Cluster: Chloroplast light-harvesting complex protein Lhcp2.2; n=1; Micromonas sp. CCMP490|Rep: Chloroplast light-harvesting complex protein Lhcp2.2 - Micromonas sp. CCMP490, partial (7%)"	317.99	83.7753	997.913	431.37	657.951	464.68	352.32	163.729	512.613	258.835	203.774	19.6945	356.235	203.569	213.437	15.2788	366.967	145.883	180.42	53.8778	253.608	116.35	0.771	0.363522	1.202	0.038485	0.431	0.430564
TC199566	"similar to UniRef100_Q9ZW96 Cluster: LOB domain-containing protein 40; n=1; Arabidopsis thaliana|Rep: LOB domain-containing protein 40 - Arabidopsis thaliana (Mouse-ear cress), partial (64%)"	936.4	232.924	2233.91	270.679	1585.16	745.701	523.263	85.0296	826.366	45.8574	457.808	130.875	602.479	188.717	1617.67	350.801	536.032	49.8095	736.96	138.8	963.554	533.336	1.311	0.047862	0.743	0.143286	-0.568	0.210701
TC199572	"similar to UniRef100_A0JCI0 Cluster: Alternative oxidase; n=1; Nicotiana tabacum|Rep: Alternative oxidase - Nicotiana tabacum (Common tobacco), partial (32%)"	402.079	98.8441	822.868	245.346	612.474	284.789	210.524	40.2739	97.8627	30.1008	185.866	44.4292	164.751	61.2873	117.017	16.4404	228.553	96.0752	102.524	10.9331	149.365	77.2771	1.874	0.003448	2.045	0.000417	0.172	0.739877
TC199696	"UniRef100_Q41007 Cluster: Chlorophyll a/b-binding protein; n=1; Pisum sativum|Rep: Chlorophyll a/b-binding protein - Pisum sativum (Garden pea), partial (31%)"	5992.94	1707.54	30637.3	2569.49	18315.1	13638.5	13249.7	1927.88	11155.3	3875.81	7278.57	1751.26	10561.2	3512.13	26982.2	8159.36	21316	3094.04	17163.4	2840.24	21820.5	6266.87	0.416	0.673927	-0.663	0.278324	-1.079	0.038874
TC199741	"UniRef100_A1A6I8 Cluster: At4g16765; n=3; Arabidopsis thaliana|Rep: At4g16765 - Arabidopsis thaliana (Mouse-ear cress), partial (6%)"	142.642	22.6724	143.757	45.3438	143.199	32.0688	223.436	41.7584	195.232	13.7904	171.84	76.7821	196.836	49.5778	71.301	4.4551	100.603	51.6856	105.058	5.32117	92.3209	30.5311	-0.433	0.371582	0.663	0.04438	1.096	0.000809
TC199745	"homologue to UniRef100_Q1JWI9 Cluster: Class II aldolase/adducin-like; n=1; Desulfuromonas acetoxidans DSM 684|Rep: Class II aldolase/adducin-like - Desulfuromonas acetoxidans DSM 684, partial (6%)"	6264.48	3376.64	7928.94	1990.43	7096.71	2641.31	6215.87	1887.92	3975.94	673.324	11953.9	3580.87	7381.91	4112.05	16228.6	1657.79	20459.2	8313.38	20159.1	656.356	18949	4717.24	0.036	0.973375	-1.473	0.002517	-1.509	0.000771
TC199759	Immunoglobulin/major histocompatibility complex	152.359	40.2752	350.442	110.371	251.401	131.502	152.029	32.3217	269.99	49.0738	107.897	32.3592	176.639	79.9507	320.178	20.8998	285.275	22.4731	479.716	85.6413	361.723	100.642	0.475	0.504808	-0.647	0.166187	-1.122	0.007908
TC199769	"weakly similar to UniRef100_Q9ZRW6 Cluster: Cytochrome P450; n=1; Cicer arietinum|Rep: Cytochrome P450 - Cicer arietinum (Chickpea) (Garbanzo), partial (35%)"	1241.96	139.902	1624.35	75.387	1433.16	232.312	2552.1	187.284	2403.7	368.074	4345.91	694.94	3100.57	1019.74	4649.22	420.918	3925.91	511.212	3222.21	267.196	3932.45	713.666	-1.067	0.002559	-1.451	3.5e-05	-0.384	0.104053
TC199787	0	378.83	88.8949	267.366	38.7192	323.098	86.5323	236.411	72.4422	422.499	157.494	370.839	152.494	343.25	142.294	138.92	58.3272	176.78	98.9348	140.494	29.636	152.065	62.1383	-0.013	0.991414	1.137	0.008459	1.149	0.003424
TC199802	0	916.98	140.253	294.789	49.3906	605.884	353.526	651.135	170.886	765.5	150.361	507.35	33.3751	641.328	160.563	279.337	40.0977	220.908	72.5673	430.689	18.1592	310.311	102.918	-0.275	0.731309	0.809	0.078988	1.084	0.009791
TC199839	0	850.264	162.178	874.868	342.892	862.566	240.276	677.669	167.278	506.225	57.3953	469.167	76.7742	551.02	136.281	247.761	53.1865	324.9	86.8553	392.172	8.47358	321.611	80.7925	0.639	0.099362	1.425	0.000109	0.786	0.003803
TC199911	"similar to UniRef100_A7PW83 Cluster: Chromosome chr8 scaffold_34, whole genome shotgun sequence; n=1; Vitis vinifera|Rep: Chromosome chr8 scaffold_34, whole genome shotgun sequence - Vitis vinifera (Grape), partial (31%)"	212.527	87.5096	88.8792	14.4742	150.703	87.9409	74.9028	17.1336	68.4662	43.3611	86.0178	24.0082	76.4622	27.3252	56.9081	2.48257	61.1081	12.3829	58.2792	8.26938	58.7651	7.77244	0.878	0.114176	1.179	0.00628	0.3	0.444056
TC199952	"similar to UniRef100_A7QUR3 Cluster: Chromosome chr1 scaffold_180, whole genome shotgun sequence; n=1; Vitis vinifera|Rep: Chromosome chr1 scaffold_180, whole genome shotgun sequence - Vitis vinifera (Grape), partial (16%)"	867.342	139.431	3461.45	514.657	2164.4	1460.32	1229.78	259.033	890.242	135.383	703.655	84.1652	941.227	276.572	255.697	36.6021	605.746	133.653	639.467	66.9278	500.303	199.473	0.921	0.242696	1.907	0.001909	0.986	0.046931
TC199976	"similar to UniRef100_A7P141 Cluster: Chromosome chr19 scaffold_4, whole genome shotgun sequence; n=1; Vitis vinifera|Rep: Chromosome chr19 scaffold_4, whole genome shotgun sequence - Vitis vinifera (Grape), partial (9%)"	197.804	27.1441	94.4623	23.1449	146.133	60.9332	207.07	57.9443	410.235	90.155	286.556	64.6246	301.287	108.521	307.649	47.1809	335.425	61.0044	419.123	57.0573	354.066	69.4711	-1.073	0.031242	-1.367	0.001274	-0.294	0.411957
TC199980	"similar to UniRef100_Q5ICP0 Cluster: RING-H2 subgroup RHE protein; n=1; Populus tremula x Populus alba|Rep: RING-H2 subgroup RHE protein - Populus tremula x Populus alba, partial (26%)"	981.142	207.717	1299.17	267.531	1140.16	276.099	1088.7	213.866	920.185	264.154	2088.66	670.061	1365.85	663.576	3025.29	1262.72	3157.5	1008.89	3346.98	710.653	3176.59	893.839	-0.161	0.831031	-1.458	0.001127	-1.297	0.000999
TC200037	"similar to UniRef100_Q6JJ10 Cluster: ACC oxidase; n=1; Cucumis sativus|Rep: ACC oxidase - Cucumis sativus (Cucumber), partial (6%)"	272.98	50.3296	171.889	31.8875	222.435	66.9756	77.9087	16.3107	136.352	24.6006	164.758	42.9217	126.339	46.3576	126.98	57.2422	459.174	122.019	256.772	40.0357	280.975	161.129	0.852	0.264728	-0.151	0.830119	-1.003	0.037163
TC200053	"similar to UniRef100_A7PXB5 Cluster: Chromosome chr12 scaffold_36, whole genome shotgun sequence; n=1; Vitis vinifera|Rep: Chromosome chr12 scaffold_36, whole genome shotgun sequence - Vitis vinifera (Grape), partial (41%)"	227.626	13.8829	248.533	41.6991	238.08	30.0625	643.129	92.5063	543.236	100.141	671.531	147.223	619.299	116.063	541.944	74.0674	627.507	117.555	517.764	77.4867	562.405	93.92	-1.366	2e-06	-1.232	7e-06	0.135	0.475248
TC200070	"similar to UniRef100_Q9FQF0 Cluster: Glutathione S-transferase GST 8; n=1; Glycine max|Rep: Glutathione S-transferase GST 8 - Glycine max (Soybean), partial (98%)"	335.436	81.6095	88.7978	22.2871	212.117	145.299	84.9693	13.6547	306.869	134.045	269.05	37.7551	220.296	124.356	88.9403	17.0234	94.7686	23.7659	69.5814	19.0057	84.4301	20.841	-0.146	0.912692	1.041	0.099215	1.187	0.033785
TC200088	Pectinesterase; Pectinesterase inhibitor	8180.47	1134.18	8643.27	1626.18	8411.87	1279.29	4209.39	1150.22	8773.83	4294.71	5910.87	1139.65	6298.03	3042.58	4051.89	831.188	2278.07	249.054	5426.5	538.169	3918.82	1459.18	0.533	0.39029	1.188	0.006539	0.655	0.076508
TC200115	"UniRef100_Q34849 Cluster: NADH-ubiquinone oxidoreductase chain 3; n=1; Katharina tunicata|Rep: NADH-ubiquinone oxidoreductase chain 3 - Katharina tunicata (Black chiton), partial (8%)"	179.409	13.2467	242.514	16.8067	210.961	37.1195	195.455	47.9524	193.775	93.6088	598.83	137.748	329.353	219.903	724.38	167.485	787.194	430.979	718.787	123.524	743.454	241.547	-0.375	0.664222	-1.776	0.001807	-1.401	0.003891
TC200190	"homologue to UniRef100_Q2TUV5 Cluster: MADS-box protein; n=1; Glycine max|Rep: MADS-box protein - Glycine max (Soybean), partial (79%)"	136.883	55.9561	30.7537	5.37846	83.8182	68.1396	30.3329	2.06005	42.5821	14.8445	44.1903	19.6831	39.0351	14.0032	68.0808	6.02305	160.542	58.1881	155.417	44.5619	128.013	58.1148	0.745	0.403931	-0.896	0.140324	-1.64	0.003699
TC200217	"homologue to UniRef100_P30076 Cluster: Chalcone synthase 8; n=1; Medicago sativa|Rep: Chalcone synthase 8 - Medicago sativa (Alfalfa), complete"	798.117	376.542	228.625	25.2038	513.371	392.764	309.791	109.358	589.233	202.264	203.268	61.6121	367.431	209.683	162.95	16.807	113.483	68.0745	181.683	79.9314	152.705	61.2989	0.367	0.739064	1.55	0.015693	1.183	0.034322
TC200236	0	207.701	62.563	188.783	25.3315	198.242	43.9283	191.348	38.7037	173.267	24.6297	456.405	240.775	273.673	184.019	365.785	89.2021	602.992	335.328	426.617	61.0489	465.132	205.953	-0.278	0.726144	-1.164	0.012857	-0.887	0.029751
TC200268	0	1020.34	267.303	592.888	22.7424	806.615	289.14	529.695	22.829	867.243	164.676	830.123	227.222	742.353	213.34	390.486	157.307	272.748	60.8854	448.73	99.8451	370.655	125.034	0.102	0.886062	1.125	0.002897	1.022	0.002344
TC200334	"similar to UniRef100_A7PAG7 Cluster: DNA-directed RNA polymerase; n=1; Vitis vinifera|Rep: DNA-directed RNA polymerase - Vitis vinifera (Grape), partial (26%)"	734.032	197.803	5723.38	175.549	3228.71	2737.9	527.281	41.7749	2496.83	1149.08	735.035	177.353	1253.05	1103.03	3044.27	354.005	6088.69	669.015	3410.87	383.506	4181.28	1500.57	1.08	0.378839	-0.971	0.258448	-2.051	0.007313
TC200341	"similar to UniRef100_Q9SKN3 Cluster: UPF0497 membrane protein At2g28370; n=1; Arabidopsis thaliana|Rep: UPF0497 membrane protein At2g28370 - Arabidopsis thaliana (Mouse-ear cress), partial (55%)"	268.798	66.0686	283.742	35.9751	276.27	48.2774	242.111	67.7557	334.619	88.3589	188.882	53.1596	255.204	88.7966	131.258	12.302	107.092	22.7727	173.747	7.42816	137.365	32.176	0.172	0.75698	1.026	0.002495	0.854	0.003692
TC200348	"UniRef100_Q8R2K1-3 Cluster: Isoform 3 of Q8R2K1 ; n=1; Mus musculus|Rep: Isoform 3 of Q8R2K1 - Mus musculus (Mouse), partial (7%)"	302.375	58.9901	130.969	49.7547	216.672	105.812	352.255	161.571	337.849	27.9899	156.458	72.6587	282.187	130.28	61.4279	35.1536	53.4646	22.3903	78.7909	11.3874	64.5611	24.3409	-0.375	0.694563	1.682	0.004383	2.057	0.000348
TC200364	"similar to UniRef100_A7P3F0 Cluster: Chromosome chr1 scaffold_5, whole genome shotgun sequence; n=1; Vitis vinifera|Rep: Chromosome chr1 scaffold_5, whole genome shotgun sequence - Vitis vinifera (Grape), partial (31%)"	2460.66	555.668	11365.2	1415.29	6912.91	4971.09	3819.63	338.908	2768.91	754.398	3537.01	776.281	3375.18	737.141	8769.54	825.024	4722.52	2119.22	8099.87	617.497	7197.31	2217.53	0.665	0.431664	-0.373	0.56056	-1.038	0.038843
TC200367	"weakly similar to UniRef100_Q8N055 Cluster: Hunchback; n=1; Drosophila tolteca|Rep: Hunchback - Drosophila tolteca (Fruit fly), partial (17%)"	330.592	143.501	895.157	63.4082	612.875	324.754	998.088	157.452	1015.74	42.3317	589.745	107.445	867.857	230.429	40.0833	10.0941	42.6794	9.70323	470.788	42.8366	184.517	215.885	-0.667	0.670636	2.522	0.00909	3.188	0.00068
TC200384	0	1481.83	726.065	1696.68	306.463	1589.25	512.136	1168.17	443.72	973.067	64.3515	2306.23	1030.29	1482.49	839.316	2749.92	348.931	3562.53	1884.05	3772.2	280.222	3361.55	1075.24	0.189	0.821952	-1.083	0.017069	-1.272	0.002646
TC200416	"UniRef100_Q8R2K1-3 Cluster: Isoform 3 of Q8R2K1 ; n=1; Mus musculus|Rep: Isoform 3 of Q8R2K1 - Mus musculus (Mouse), partial (7%)"	438.293	22.5228	330.441	73.5565	384.367	76.5292	273.046	39.2789	142.895	6.87408	130.136	45.4836	182.026	74.869	252.192	4.3554	227.311	154.409	132.475	40.7519	203.993	96.8174	1.161	0.079125	1.067	0.032733	-0.094	0.868687
TC200418	"homologue to UniRef100_A9PL12 Cluster: Serine hydroxymethyltransferase; n=1; Populus tremuloides|Rep: Serine hydroxymethyltransferase - Populus tremuloides (Quaking aspen), partial (6%)"	135.409	52.0991	74.7918	23.8225	105.1	49.1433	122.644	15.9194	142.587	18.2723	235.709	71.8906	166.98	64.5796	266.777	35.4031	381.866	62.2978	204.523	69.5405	284.389	92.5421	-0.722	0.228597	-1.493	0.001529	-0.771	0.041721
TC200437	"weakly similar to UniRef100_A7QRZ5 Cluster: Chromosome undetermined scaffold_155, whole genome shotgun sequence; n=1; Vitis vinifera|Rep: Chromosome undetermined scaffold_155, whole genome shotgun sequence - Vitis vinifera (Grape), partial (43%)"	222.15	32.598	217.809	27.6562	219.98	27.1413	271.25	80.3577	186.882	26.0123	305.263	116.922	254.465	89.372	476.793	16.8465	487.072	109.4	507.903	34.8637	490.589	59.6265	-0.151	0.735125	-1.157	0.000215	-1.006	0.000182
TC200458	"similar to UniRef100_Q5DFV4 Cluster: SJCHGC09146 protein; n=1; Schistosoma japonicum|Rep: SJCHGC09146 protein - Schistosoma japonicum (Blood fluke), partial (10%)"	131.689	9.72787	268.46	56.1934	200.074	83.1433	218.929	60.0854	197.6	46.1893	143.105	73.4167	186.545	62.6911	103.838	8.03976	54.0687	16.3572	140.31	26.5439	99.4054	40.8017	0.087	0.934478	1.036	0.031437	0.949	0.026236
TC200469	"similar to UniRef100_Q9FQF1 Cluster: Glutathione S-transferase GST 7; n=1; Glycine max|Rep: Glutathione S-transferase GST 7 - Glycine max (Soybean), partial (77%)"	427.196	37.463	221.48	47.8555	324.338	119.051	165.777	24.5698	389.097	101.367	245.522	60.6796	266.798	115.09	105.792	14.1262	70.5852	34.7339	119.132	20.8024	98.5033	30.5201	0.305	0.70409	1.723	0.001068	1.418	0.001713
TC200529	"weakly similar to UniRef100_Q6RJY7 Cluster: Elicitor-inducible protein EIG-J7; n=1; Capsicum annuum|Rep: Elicitor-inducible protein EIG-J7 - Capsicum annuum (Bell pepper), partial (71%)"	186.007	28.5024	222.672	17.119	204.339	29.0769	162.09	34.7987	94.0984	17.7621	280.185	89.6428	178.791	95.0802	419.229	159.278	509.12	161.594	507.756	59.9054	478.701	125.529	0.35	0.607329	-1.187	0.006843	-1.537	0.000385
TC200557	"homologue to UniRef100_Q3LUM5 Cluster: Elongation factor 1-alpha; n=1; Gossypium hirsutum|Rep: Elongation factor 1-alpha - Gossypium hirsutum (Upland cotton) (Gossypium mexicanum), partial (97%)"	41.3922	10.6409	24.2423	4.51616	32.8172	11.9032	32.9172	6.7632	28.5101	5.02664	56.6867	11.5597	39.3713	14.9483	57.1224	10.2908	101.513	62.6148	65.4428	17.8326	74.6926	38.7779	-0.253	0.732545	-1.134	0.009776	-0.88	0.021126
TC200591	"homologue to UniRef100_A7PHC4 Cluster: Chromosome chr17 scaffold_16, whole genome shotgun sequence; n=1; Vitis vinifera|Rep: Chromosome chr17 scaffold_16, whole genome shotgun sequence - Vitis vinifera (Grape), complete"	564.545	224.801	739.317	208.98	651.931	216.441	625.837	174.497	425.879	41.8971	1349.77	388.869	800.494	472.291	1534.8	310.785	2126.24	1266.65	1893.42	269.285	1851.49	714.111	-0.166	0.861136	-1.492	0.003334	-1.327	0.003206
TC200702	0	281.868	58.3593	1153.8	132.363	717.836	486.263	391.307	54.4799	411.667	52.2824	234.406	108.448	345.793	106.875	679.086	99.0009	886.05	57.5618	765.188	17.8787	776.775	107.077	0.793	0.281425	-0.447	0.425956	-1.24	0.00922
TC200734	0	230.317	105.954	60.3502	15.8393	145.334	115.141	204.911	65.6801	128.6	39.0854	216.422	48.2689	183.311	61.2491	229.496	46.2659	788.499	281.24	393.191	78.569	470.396	289.476	-0.638	0.517147	-1.861	0.005187	-1.223	0.030485
TC200739	"similar to UniRef100_A7QB63 Cluster: Chromosome chr4 scaffold_73, whole genome shotgun sequence; n=1; Vitis vinifera|Rep: Chromosome chr4 scaffold_73, whole genome shotgun sequence - Vitis vinifera (Grape), partial (25%)"	3030.79	465.343	3565.11	979.691	3297.95	745.778	2418.86	510.432	2017	336.635	2030.1	392.705	2155.32	413.666	1624.86	171.777	1549.51	116.698	1442.71	148.883	1539.03	150.352	0.61	0.019821	1.078	3.8e-05	0.468	0.010665
TC200779	DVL	211.871	53.156	82.6584	14.4968	147.265	78.8862	415.906	97.6436	206.249	109.536	309.836	59.8094	310.664	120.497	54.3769	6.71754	213.667	11.5495	163.455	53.0866	143.833	75.6521	-1.136	0.180714	0.094	0.912415	1.23	0.026236
TC200824	"similar to UniRef100_A7R2V6 Cluster: Chromosome chr16 scaffold_458, whole genome shotgun sequence; n=1; Vitis vinifera|Rep: Chromosome chr16 scaffold_458, whole genome shotgun sequence - Vitis vinifera (Grape), partial (5%)"	1123.17	53.8993	1203.71	246.143	1163.44	165.355	1150.46	157.786	1518.45	281.07	1105.16	272.96	1258.02	288.331	412.14	112.769	626.756	184.862	487.503	31.5217	508.8	144.439	-0.091	0.857097	1.229	0.000137	1.32	1.5e-05
TC200842	"homologue to UniRef100_Q2HV13 Cluster: Plant lipid transfer/seed storage/trypsin-alpha amylase inhibitor; Pistil-specific extensin-like protein; n=1; Medicago truncatula|Rep: Plant lipid transfer/seed storage/trypsin-alpha amylase inhibitor; Pistil-specific extensin-like protein - Medicago truncatula (Barrel medic), complete"	158.25	7.60658	292.356	138.454	225.303	114.395	74.5213	10.6428	166.258	62.6554	144.781	44.7247	128.52	56.8901	711.862	243.196	193.57	75.1906	181.472	22.4561	362.302	291.695	0.813	0.367315	-0.445	0.514474	-1.258	0.022344
TC200927	"similar to UniRef100_A2Q9F0 Cluster: Remark: substrates of the nematode Onchocerca volvulus proteins are small ions; n=1; Aspergillus niger|Rep: Remark: substrates of the nematode Onchocerca volvulus proteins are small ions - Aspergillus niger, partial (6%)"	70.3806	22.6205	53.7392	7.24474	62.0599	17.5713	55.7479	6.19973	70.4688	8.229	121.018	42.5152	82.4115	36.8434	163.444	21.8225	179.199	87.1847	118.694	11.5946	153.779	52.8386	-0.346	0.55412	-1.292	0.001461	-0.946	0.005597
TC200959	0	107.154	13.1682	105.076	24.9654	106.115	17.8876	132.639	32.2739	90.3693	18.9306	284.817	38.3652	169.275	92.5327	238.939	34.1774	256.04	71.8109	274.124	39.1495	256.368	46.8677	-0.502	0.401788	-1.266	0.00332	-0.764	0.033901
TC200996	"UniRef100_A2Q5G7 Cluster: Heavy metal transport/detoxification protein; n=1; Medicago truncatula|Rep: Heavy metal transport/detoxification protein - Medicago truncatula (Barrel medic), complete"	1669.55	709.834	1157.25	358.625	1413.4	575.958	958.709	531.447	1075.09	250.835	884.84	359.961	972.88	354.445	313.603	76.6791	459.68	85.4339	553.871	74.5761	442.385	125.21	0.554	0.393243	1.632	0.000997	1.078	0.007572
TC201002	"weakly similar to UniRef100_A3KNP4 Cluster: Zgc:162306 protein; n=1; Danio rerio|Rep: Zgc:162306 protein - Danio rerio (Zebrafish) (Brachydanio rerio), partial (67%)"	635.545	106.916	306.292	38.1186	470.918	194.103	247.467	14.4158	255.727	33.925	291.05	27.9653	264.748	30.6125	586.713	173.065	583.351	110.078	597.925	32.5387	589.33	104.046	0.734	0.043339	-0.41	0.140351	-1.144	0.000123
TC201007	0	385.195	108.752	472.428	43.3033	428.811	88.112	385.594	96.9747	174.974	65.1236	590.228	117.866	383.599	198.036	514.964	113.386	875.53	415.182	771.258	221.633	720.584	290.533	0.337	0.693908	-0.682	0.181517	-1.02	0.023561
TC201010	0	843.647	199.198	974.606	193.073	909.127	189.546	922.553	156.136	679.91	98.9152	1651.73	664.92	1084.73	557.627	1762.19	364.595	2723.47	1969.26	2142.18	225.697	2209.28	1091.45	-0.15	0.856973	-1.195	0.006507	-1.045	0.007135
TC201021	0	2539.44	418.874	587.549	204.047	1563.49	1108.96	4387.13	780.634	2826.16	358.295	2507.77	92.3079	3240.35	972.275	1405.34	284.055	1387.01	82.6712	1196.92	37.8006	1329.76	179.517	-1.39	0.037294	-0.146	0.823658	1.244	0.007599
TC201028	"UniRef100_Q84KA1 Cluster: Alternative oxidase; n=1; Crocus sativus|Rep: Alternative oxidase - Crocus sativus (Saffron), partial (10%)"	144.75	13.2709	134.338	21.1423	139.544	16.786	109.059	29.2535	134.771	27.9815	99.3752	37.2215	114.402	31.7333	74.1942	35.4964	67.9483	10.3065	65.1601	1.5389	69.1009	18.9261	0.334	0.429313	1.044	0.001049	0.71	0.006653
TC201035	"similar to UniRef100_A6M1U6 Cluster: Cof-like hydrolase; n=1; Clostridium beijerinckii NCIMB 8052|Rep: Cof-like hydrolase - Clostridium beijerinckii NCIMB 8052, partial (5%)"	660.801	224.13	377.145	14.2168	518.973	210.506	788.678	239.325	258.939	58.4899	202.207	80.995	416.608	308.688	291.407	68.3023	194.755	30.7285	206.537	10.2258	230.899	59.2782	0.555	0.515836	1.117	0.04273	0.561	0.26184
TC201077	"Peptidase C48, SUMO/Sentrin/Ubl1"	86.4795	30.6313	95.6808	36.3466	91.0802	30.4818	93.346	30.0626	120.802	7.92442	259.959	101.135	158.036	93.7203	89.6427	28.285	50.4135	13.3844	49.1941	7.54206	63.0834	25.614	-0.671	0.318657	0.557	0.250751	1.228	0.004958
TC201092	"similar to UniRef100_Q2HVI9 Cluster: Beta-lactamase, class A; SPX, N-terminal; Major facilitator superfamily MFS_1; n=1; Medicago truncatula|Rep: Beta-lactamase, class A; SPX, N-terminal; Major facilitator superfamily MFS_1 - Medicago truncatula (Barrel medic), partial (5%)"	533.098	218.495	389.991	47.9679	461.545	161.741	619.998	142.166	307.533	53.5518	296.249	72.8418	407.927	180.05	675.854	223.034	1062.97	644.551	728.802	222.806	822.543	402.181	0.23	0.763357	-0.776	0.070946	-1.006	0.010095
TC201266	0	110.193	39.6345	70.0462	18.2239	90.1197	35.2808	51.7053	9.07263	36.9923	7.71105	34.1704	4.57508	40.956	10.352	123.287	30.9339	97.1916	29.1496	48.0621	5.04292	89.5135	39.3978	1.085	0.05093	0.053	0.92941	-1.032	0.007822
TC201281	"similar to UniRef100_O82062 Cluster: 39 kDa EF-Hand containing protein; n=1; Solanum tuberosum|Rep: 39 kDa EF-Hand containing protein - Solanum tuberosum (Potato), partial (35%)"	156.202	38.7084	56.1528	8.65884	106.177	60.2685	222.322	69.0433	275.865	53.0155	341.567	78.3611	279.918	78.1339	110.415	29.387	57.1061	22.869	54.6894	7.36485	74.0701	33.2315	-1.548	0.013567	0.44	0.387011	1.988	0.00012
TC201311	"UniRef100_Q84KA1 Cluster: Alternative oxidase; n=1; Crocus sativus|Rep: Alternative oxidase - Crocus sativus (Saffron), partial (10%)"	373.08	117.574	379.778	15.1315	376.429	75.0631	551.517	112.753	467.588	53.8639	190.915	51.1015	403.34	176.804	94.373	15.7492	213.747	59.735	221.2	39.0121	176.44	71.6479	0.032	0.978986	1.187	0.018589	1.155	0.010658
TC201342	"UniRef100_Q84KA1 Cluster: Alternative oxidase; n=1; Crocus sativus|Rep: Alternative oxidase - Crocus sativus (Saffron), partial (10%)"	53.0392	18.6091	395.92	70.8328	224.48	193.431	131.67	49.4681	131.052	24.1616	414.923	183.538	225.882	171.117	441.572	92.7492	501.764	214.238	583.992	87.8761	509.109	139.245	-0.385	0.785198	-1.801	0.022183	-1.416	0.039784
TC201396	0	968.232	125.623	722.91	216.913	845.571	207.817	1059.14	296.078	1067.66	203.048	1283.12	326.822	1136.64	266.475	517.365	197.578	382.126	122.561	495.014	53.9773	464.835	134.85	-0.431	0.332652	0.881	0.006019	1.312	9.6e-05
TC201426	"similar to UniRef100_A4ZGS2 Cluster: Transcription factor bZIP83; n=1; Glycine max|Rep: Transcription factor bZIP83 - Glycine max (Soybean), partial (46%)"	10216.8	1185.66	2816.49	494.364	6516.65	4133.95	10373.5	295.905	6463.21	2668.46	9046.92	551.895	8627.87	2200.89	3350.28	2141.6	1304	128.417	8173.89	681.895	4276.06	3255.49	-0.643	0.586517	0.759	0.32688	1.402	0.03209
TC201466	"homologue to UniRef100_A9UV09 Cluster: Predicted protein; n=1; Monosiga brevicollis MX1|Rep: Predicted protein - Monosiga brevicollis MX1, partial (19%)"	106.288	18.2697	61.7246	3.01793	84.0064	27.0727	62.6284	7.20434	82.0182	9.30644	153.79	50.625	99.4788	49.0412	114.828	36.7856	261.026	109.154	180.365	46.5471	185.406	88.7721	-0.175	0.844221	-1.07	0.02222	-0.895	0.029989
TC201467	"similar to UniRef100_A7PYI7 Cluster: Serine hydroxymethyltransferase; n=1; Vitis vinifera|Rep: Serine hydroxymethyltransferase - Vitis vinifera (Grape), partial (5%)"	3146.48	727.42	2579.1	234.647	2862.79	574.679	3303.92	1000.09	3019.46	232.013	5087.61	1094.19	3803.66	1226.9	6217.89	717.493	6872.67	1161.13	4944.17	856.166	6011.58	1170.59	-0.37	0.361475	-1.067	0.000769	-0.696	0.006568
TC201485	"weakly similar to UniRef100_A7Q0H5 Cluster: Chromosome chr7 scaffold_42, whole genome shotgun sequence; n=1; Vitis vinifera|Rep: Chromosome chr7 scaffold_42, whole genome shotgun sequence - Vitis vinifera (Grape), partial (45%)"	1325.4	140.792	14344.6	3397.68	7834.99	7448.17	14871.1	375.359	1026.16	135.974	1190.38	142.529	5695.9	6885.06	15962.6	896.883	11795.3	346.234	11590.1	854.925	13116	2231.56	0.718	0.715443	-1.589	0.170556	-2.307	0.024236
TC201503	"similar to UniRef100_A1YZ21 Cluster: Xyloglucan endotransglycosylase precursor; n=1; Populus tremula x Populus tremuloides|Rep: Xyloglucan endotransglycosylase precursor - Populus tremula x Populus tremuloides, partial (14%)"	1315.78	159.098	1002.6	552.381	1159.19	401.994	1367.77	55.2213	1085.89	70.2043	1429.05	174.855	1294.24	186.44	2832.39	452.496	3510.05	295.142	2230.04	402.26	2857.49	648.828	-0.235	0.632952	-1.355	0.000227	-1.121	0.000298
TC201512	"similar to UniRef100_A7P2I1 Cluster: Phosphorylase; n=1; Vitis vinifera|Rep: Phosphorylase - Vitis vinifera (Grape), partial (24%)"	744.321	105.49	1096.41	197.82	920.365	239.362	379.162	28.0552	492.581	147.845	244.674	16.4087	372.139	131.452	450.347	46.6952	488.938	56.3957	514.494	48.0179	484.593	51.9502	1.34	0.000554	0.893	0.003274	-0.447	0.075794
TC201515	Calcium-binding EF-hand	113.236	56.2591	78.692	19.6109	95.964	42.1646	53.5519	10.2657	60.4417	6.72308	48.4986	4.45324	54.1641	8.3402	32.3617	1.94543	45.7006	6.84156	46.8995	8.68883	41.6539	8.96444	0.746	0.044676	1.14	0.000548	0.393	0.115655
TC201537	"UniRef100_Q84KA1 Cluster: Alternative oxidase; n=1; Crocus sativus|Rep: Alternative oxidase - Crocus sativus (Saffron), partial (10%)"	440.642	102.421	462.474	51.1339	451.558	73.3818	618.085	81.3392	447.78	44.5081	201.467	6.61106	422.444	187.259	85.559	21.8859	202.04	48.3405	249.188	23.3342	178.929	78.4903	0.228	0.811554	1.477	0.005937	1.249	0.007961
TC201576	"weakly similar to UniRef100_A7QU39 Cluster: Chromosome chr2 scaffold_176, whole genome shotgun sequence; n=1; Vitis vinifera|Rep: Chromosome chr2 scaffold_176, whole genome shotgun sequence - Vitis vinifera (Grape), partial (5%)"	94.3733	53.38	42.0217	12.4832	68.1975	44.9923	128.978	82.7409	86.0827	22.794	212.446	82.3329	142.502	81.4426	88.5941	32.2972	152.555	24.0976	185.917	56.9459	142.355	55.2371	-1.113	0.152752	-1.194	0.038799	-0.081	0.903296
TC201583	Lipoxygenase	4581.4	4161.86	1312.13	315.22	2946.76	3189.77	897.876	384.638	755.075	42.9833	1043.11	67.8658	898.686	232.714	2078.56	594.972	2619.34	862.96	3657.33	980.49	2785.07	998.905	1.287	0.061473	-0.303	0.617372	-1.59	0.001682
TC201589	"similar to UniRef100_A7PHC3 Cluster: Chromosome chr17 scaffold_16, whole genome shotgun sequence; n=1; Vitis vinifera|Rep: Chromosome chr17 scaffold_16, whole genome shotgun sequence - Vitis vinifera (Grape), partial (11%)"	5670.41	1150.63	10161.5	2765.34	7915.97	3104.75	5786.6	919.697	4792.58	1660.97	4593.07	568.534	5057.42	1135.13	2421.65	213.671	3402.94	474.403	3210.28	1166.44	3011.62	781.394	0.59	0.169937	1.344	0.000372	0.755	0.008934
TC201602	0	88.8631	25.5112	456.355	24.2919	272.609	202.513	520.976	77.5824	702.634	156.266	778.31	163.436	667.306	165.547	260.128	44.7709	113.363	33.149	473.166	112.128	282.219	168.721	-1.713	0.063624	-0.251	0.77451	1.462	0.020531
TC201627	"similar to UniRef100_A7QJ87 Cluster: Chromosome chr2 scaffold_105, whole genome shotgun sequence; n=1; Vitis vinifera|Rep: Chromosome chr2 scaffold_105, whole genome shotgun sequence - Vitis vinifera (Grape), partial (40%)"	3195.51	605.441	13389.5	831.216	8292.5	5621.22	11453	541.46	11797.9	889.48	10634	600.06	11295	793.189	7419.98	628.431	2971.19	454.023	7858.81	310.462	6083.33	2378.76	-0.794	0.312966	0.227	0.737287	1.021	0.036224
TC201649	"similar to UniRef100_Q8RWR8 Cluster: Sigma factor protein; n=1; Zea mays|Rep: Sigma factor protein - Zea mays (Maize), partial (4%)"	1752.62	639.199	1738.11	313.917	1745.37	450.456	1848.48	272.469	1484.97	285.817	3032.2	700.942	2121.88	807.912	3217.5	788.444	4795.85	2252.71	3609.07	587.792	3874.14	1420.24	-0.238	0.696074	-1.123	0.003206	-0.885	0.00718
TC201651	"weakly similar to UniRef100_Q0J002 Cluster: Os09g0538700 protein; n=2; Oryza sativa Japonica Group|Rep: Os09g0538700 protein - Oryza sativa subsp. japonica (Rice), partial (33%)"	425.283	101.684	364.844	95.3997	395.063	94.192	197.85	71.6073	183.221	36.85	142.38	27.3766	174.484	49.281	180.072	66.1136	345.861	201.332	256.945	76.0377	260.959	133.546	1.194	0.025725	0.717	0.083821	-0.478	0.199078
TC201763	0	178.248	37.0104	2323.68	331.196	1250.97	1193.86	2157.2	229.207	1811.67	190.976	2015.95	460.729	1994.94	312.975	965.896	263.843	159.458	28.3926	1102.24	92.1901	742.531	463.088	-1.632	0.25012	0.221	0.87018	1.852	0.038501
TC201856	0	259.413	24.8308	1470.25	115.761	864.83	667.415	123.134	17.0034	309.933	59.9057	256.222	36.7615	229.763	90.7948	819.783	57.1594	537.163	177.959	510.413	27.1608	622.453	175.943	1.539	0.063566	0.037	0.968831	-1.502	0.00922
TC201874	0	363.585	94.4154	210.519	39.1412	287.052	105.865	292.604	56.8919	326.704	34.9245	221.49	48.46	280.266	62.1485	134.09	9.22338	99.2581	31.961	192.104	17.3474	141.817	44.7412	-0.011	0.991058	1.012	0.006693	1.023	0.002632
TC201894	"weakly similar to UniRef100_A1D1Z4 Cluster: Fibrillarin; n=1; Neosartorya fischeri NRRL 181|Rep: Fibrillarin - Neosartorya fischeri (strain ATCC 1020 / DSM 3700 / NRRL 181)(Aspergillus fischerianus (strain ATCC 1020 / DSM 3700 / NRRL 181)), partial (8%)"	11753.9	5226	14317	3024.46	13035.4	4068.68	13161.6	1544.51	14020.7	1433.32	23335.8	4463.21	16839.4	5474.31	24754.4	3462.71	30029	12318.3	28947.9	2500.18	27910.4	6951.05	-0.373	0.427856	-1.127	0.001327	-0.754	0.008981
TC202005	0	267.18	96.3834	200.183	22.02	233.682	72.5013	150.144	36.397	67.6581	19.2051	267.923	139.358	161.908	113.474	270.138	96.6172	329.157	90.521	274.733	84.7962	291.343	83.595	0.782	0.298791	-0.314	0.605065	-1.096	0.020746
TC202053	Eggshell protein	90.2731	34.9632	71.7547	11.6907	81.0139	25.4267	76.816	14.0937	122.017	47.6059	136.444	25.0101	111.759	38.7101	175.36	55.8868	198.211	61.3747	150.167	8.57086	174.579	46.6268	-0.442	0.393279	-1.122	0.002861	-0.68	0.029829
TC202057	"similar to UniRef100_P93469 Cluster: Glucose-1-phosphate adenylyltransferase; n=1; Pisum sativum|Rep: Glucose-1-phosphate adenylyltransferase - Pisum sativum (Garden pea), partial (10%)"	2783.92	848.919	2304.42	437.494	2544.17	658.635	2166.41	374.655	1598.69	162.752	3118.66	598.341	2294.59	757.39	4731.9	832.902	4865.55	1163.89	5157.14	920.769	4918.2	871.498	0.179	0.72256	-0.966	0.002283	-1.145	0.000189
TC202069	"similar to UniRef100_Q6PI88 Cluster: Zinc finger protein 358; n=1; Mus musculus|Rep: Zinc finger protein 358 - Mus musculus (Mouse), partial (4%)"	1226.22	271.195	1037.49	48.9949	1131.86	202.645	1484.5	359.895	2133.55	120.272	3406.63	1294.09	2341.56	1082.47	3168.54	939.214	3860.87	402.405	2774.81	645.675	3268.07	769.398	-0.946	0.04163	-1.511	0.00036	-0.565	0.069293
TC202214	"similar to UniRef100_A7QUR3 Cluster: Chromosome chr1 scaffold_180, whole genome shotgun sequence; n=1; Vitis vinifera|Rep: Chromosome chr1 scaffold_180, whole genome shotgun sequence - Vitis vinifera (Grape), partial (22%)"	547.773	114.535	1054.66	129.848	801.217	298.45	313.761	45.6765	174.314	20.0352	329.648	59.849	272.575	83.6404	373.731	13.4312	591.931	168.34	370.635	35.1426	445.432	139.687	1.533	0.00168	0.81	0.029602	-0.723	0.028156
TC202227	"homologue to UniRef100_Q9M9W1 Cluster: 60S ribosomal protein L22-2; n=1; Arabidopsis thaliana|Rep: 60S ribosomal protein L22-2 - Arabidopsis thaliana (Mouse-ear cress), partial (93%)"	1712.62	533.932	1131.88	33.1149	1422.25	464.381	1156.7	411.747	1194.9	138.526	1036.97	199.392	1129.53	249.425	766.806	139.799	620.203	40.003	645.61	26.9568	677.54	100.354	0.306	0.414717	1.024	0.000524	0.718	0.002677
TC202328	"homologue to UniRef100_A7P9K7 Cluster: Chromosome chr3 scaffold_8, whole genome shotgun sequence; n=1; Vitis vinifera|Rep: Chromosome chr3 scaffold_8, whole genome shotgun sequence - Vitis vinifera (Grape), partial (37%)"	4014.31	441.954	4846.92	881.912	4430.62	772.792	4144.58	344.146	4559.16	744.474	3560.44	550.588	4088.06	657.855	3014.4	329.487	1778.69	251.87	1888.87	102.246	2227.32	629.567	0.115	0.792277	1.023	0.000377	0.907	0.000263
TC202380	"similar to UniRef100_Q8VZI2 Cluster: AT4g33700/T16L1_190; n=1; Arabidopsis thaliana|Rep: AT4g33700/T16L1_190 - Arabidopsis thaliana (Mouse-ear cress), partial (34%)"	3337.03	424.652	291.666	90.2975	1814.35	1690.46	2568.74	151.875	3166.54	282.015	3221.89	263.249	2985.72	375.969	3043.15	224.436	3445.15	400.554	3638.23	331.242	3375.51	386.341	-1.617	0.108667	-1.796	0.018444	-0.179	0.829609
TC202398	0	409.217	150.535	362.509	3.79223	385.863	98.6132	180.395	30.5493	160.378	9.04548	179.026	17.037	173.266	20.4969	198.434	16.809	226.809	10.1772	229.034	12.0329	218.093	18.7358	1.121	2.3e-05	0.786	0.000493	-0.335	0.046697
TC202426	"similar to UniRef100_Q03BD9 Cluster: Amino acid transporter; n=1; Lactobacillus casei ATCC 334|Rep: Amino acid transporter - Lactobacillus casei (strain ATCC 334), partial (4%)"	95.6491	19.1305	492.912	48.2055	294.28	220.048	81.7722	27.592	63.6569	18.7321	75.0702	7.48415	73.4998	18.8407	60.0467	13.2723	81.9408	7.53719	77.5462	10.6783	73.1779	13.6879	1.597	0.024805	1.581	0.005898	-0.015	0.981445
TC202476	RNA-binding region RNP-1 (RNA recognition motif)	996.862	167.287	617.46	22.8538	807.161	233.638	981.367	102.511	910.943	111.176	1805.76	97.3579	1232.69	440.168	1446.33	132.412	2090.2	636.69	1519.23	396.986	1685.25	488.223	-0.582	0.210359	-1.064	0.002911	-0.481	0.102429
TC202542	0	537.053	93.8807	682.3	53.7352	609.676	104.926	561.875	117.306	614.232	9.49746	203.77	112.954	459.959	209.964	355.478	80.4843	348.735	121.288	222.017	16.5057	308.744	98.0029	0.603	0.431264	1.026	0.046346	0.422	0.378349
TC202567	"homologue to UniRef100_Q9M6R7 Cluster: Extensin; n=1; Pisum sativum|Rep: Extensin - Pisum sativum (Garden pea), partial (48%)"	247.319	60.9346	227.377	49.0346	237.348	50.6584	277.349	55.8333	199.068	7.43264	737.837	309.12	404.751	297.049	801.511	131.567	1310.89	811.829	1091.62	59.227	1068.01	467.904	-0.53	0.484881	-2.104	0.000391	-1.574	0.001228
TC202621	"homologue to UniRef100_Q8TLX5 Cluster: Predicted protein; n=1; Methanosarcina acetivorans|Rep: Predicted protein - Methanosarcina acetivorans, partial (9%)"	56.0563	16.635	68.3372	11.4863	62.1968	14.4468	133.673	38.8568	184.746	35.6011	161.79	33.8729	160.069	38.3655	102.437	25.1817	53.7286	11.2383	149.108	8.42938	101.758	43.7475	-1.36	0.009574	-0.608	0.128661	0.752	0.033379
TC202643	"similar to UniRef100_A7R0L6 Cluster: Chromosome undetermined scaffold_311, whole genome shotgun sequence; n=1; Vitis vinifera|Rep: Chromosome undetermined scaffold_311, whole genome shotgun sequence - Vitis vinifera (Grape), partial (19%)"	124.454	15.0938	841.42	63.2939	482.937	394.849	202.565	56.7148	163.896	37.491	234.824	81.3877	200.429	61.2973	634.5	148.332	423.856	147.985	493.127	38.7305	517.161	141.403	0.74	0.43387	-0.632	0.345612	-1.372	0.016218
TC202769	"weakly similar to UniRef100_Q6INW2 Cluster: MGC80177 protein; n=1; Xenopus laevis|Rep: MGC80177 protein - Xenopus laevis (African clawed frog), partial (4%)"	1945.75	883.239	2249.9	117.529	2097.83	587.64	1842.45	470.765	1352.19	177.932	3464.71	976.496	2219.78	1103.88	3451.11	376.917	4456.62	1460.9	4725.53	443.066	4211.08	978.052	0.009	0.993759	-1.023	0.010007	-1.031	0.004175
TC202780	"similar to UniRef100_Q8GUA7 Cluster: Pyrroline-5-carboxylate synthetase 2; n=1; Medicago truncatula|Rep: Pyrroline-5-carboxylate synthetase 2 - Medicago truncatula (Barrel medic), partial (44%)"	113.685	32.6228	40.3382	4.91208	77.0118	45.2691	68.1474	37.8971	55.1536	15.9816	34.6474	9.38973	52.6495	25.6689	33.6711	6.72551	32.2345	7.2356	25.2449	2.85315	30.3835	6.45534	0.466	0.509798	1.161	0.013083	0.695	0.08405
TC202861	0	109.272	15.3593	384.114	48.1603	246.693	153.895	90.9427	26.4174	97.0485	27.9324	58.5727	15.9829	82.1879	27.4604	151.581	25.2957	110.892	4.39833	113.454	17.056	125.309	25.04	1.386	0.023636	0.724	0.12648	-0.662	0.112374
TC202901	"weakly similar to UniRef100_Q1SWK7 Cluster: Helix-turn-helix, Fis-type, related; n=1; Medicago truncatula|Rep: Helix-turn-helix, Fis-type, related - Medicago truncatula (Barrel medic), partial (62%)"	423.734	89.5486	194.947	88.0706	309.341	148.369	213.764	42.9057	183.755	41.4548	171.359	22.0286	189.626	36.9827	392.585	5.34461	347.438	32.5935	736.628	87.5384	492.217	190.191	0.554	0.37562	-0.76	0.073449	-1.314	0.001462
TC202922	0	7040.72	1762.67	3394.94	268.452	5217.83	2293.28	3343.81	577.943	6906.95	1890.26	3679.94	479.216	4643.57	1984.19	8150.96	1049.83	9424.52	2233.28	9186.66	1198.24	8920.71	1491.73	0.155	0.821571	-0.866	0.019785	-1.022	0.003105
TC202982	"Glycoside hydrolase, family 5"	279.693	42.976	136.148	33.5972	207.921	85.8598	117.733	46.3473	145.308	66.6652	56.2249	15.5752	106.422	57.1722	130.297	49.9038	79.0856	27.8165	50.4359	2.14998	86.606	45.2198	1.049	0.161317	1.301	0.020315	0.252	0.655822
TC203006	"similar to UniRef100_Q4RY53 Cluster: Chromosome 3 SCAF14978, whole genome shotgun sequence; n=1; Tetraodon nigroviridis|Rep: Chromosome 3 SCAF14978, whole genome shotgun sequence - Tetraodon nigroviridis (Green puffer), partial (4%)"	97.8896	43.8041	82.6017	11.1519	90.2456	29.7889	97.2168	35.0933	90.8348	8.63425	226.855	25.5557	138.302	70.0593	237.095	43.9143	295.301	49.0455	281.499	47.0874	271.298	48.2864	-0.508	0.39355	-1.622	0.000582	-1.113	0.003416
